# Supplementary material for: Overexpression of MsSAG113 gene promotes leaf senescence in alfalfa via participating in the hormone regulatory network
Source: Front Plant Sci. 2022 Dec 8;13:1085497. doi: 10.3389/fpls.2022.1085497 (PMC9774027; doi:10.3389/fpls.2022.1085497)
Supplement: Supplementary Table 1 — List of primers. [file Table_1.xlsx]

## Sheet: Sheet1
SAG113-GFP-F	GAACACGGGGGACTCTTGACCATGGCTGAAATTTGTTGTGG
SAG113-GFP-R	ACGCGTACTAGTCAGATCTACCTCACCAATAGCTCTTGACA
SAG113-RT-F	TACTCCACCGCCTCCAGCT
SAG113-RT-R	TCTTTACACATAGTCGCAACATGTG
C3H-39-RT-F	AGATAACACCACCGCAGTTCGCTTCA
C3H-39-RT-R	AATTTGGAGGTGGTTGCCTTATC
SAG113-F	CAAGATACCACAAGGTACCCTAAGG
SAG113-R	AACCACACCACAACAAATTTCAGCC
3302Y-SAG113-F	GAACACGGGGGACTCTTGACCATGGCTGAAATTTGTTGTGG
3302Y-SAG113-R	ACGCGTACTAGTCAGATCTACCTCACCAATAGCTCTTGACA
SAG113-biton-F	TTAACTTAGGGATCAGACGTGGAA
SAG113-biton-R	CTGAACCGTTGATTGAATGAATA
Pabai-SAG113pro-F	CAAGATACCACAAGGTACCCTAAGG
Pabai-SAG113pro-R	AACCACACCACAACAAATTTCAGCC
C3H-39-F	TCTTTGACAACAACCATGGCTTTTC
C3H-39-R	AGCACAACAAGAGGTCAACCGTCAA
PGADT7-C3H-39-F	ATATGGCCATGGAGGCCAGTATGGCTTTTCCGGATGATA
PGADT7-C3H-39-R	ATCTACGATTCATCTGCAGCTCAACCGTCAATCCAATCAC
3302Y-C3H-39-F	aacacgggggactcttgaccatgATGGCTTTTCCGGATGATA
3302Y-C3H-39-R	cgcgtactagtcagatctacTCAACCGTCAATCCAATCAC
