# Supplementary material for: Overexpression of MsSAG113 gene promotes leaf senescence in alfalfa via participating in the hormone regulatory network
Source: Front Plant Sci. 2022 Dec 8;13:1085497. doi: 10.3389/fpls.2022.1085497 (PMC9774027; doi:10.3389/fpls.2022.1085497)
Supplement: Supplementary Table 2 — Differentially expressed genes. [file Table_2.xls]

#ID	WT1_Count	WT2_Count	WT3_Count	S1_Count	S6_Count	S7_Count	WT1_FPKM	WT2_FPKM	WT3_FPKM	S1_FPKM	S6_FPKM	S7_FPKM	FDR	log2FC	regulated
MsG0280008223.01	2944	2281	1989	1195	981	559	39.848003	33.36829	26.104902	12.992233	13.587976	6.73683	0.000359601155694841	-1.41974553433379	down
MsG0580025232.01	1251	1613	1580	4396	2357	6160	17.024042	23.731308	20.859549	48.078724	32.858116	74.72715	0.00471859056246667	1.28125078283369	up
MsG0380015220.01	336	193	156	83	59	37	22.097321	13.723473	9.911441	4.388455	3.933758	2.147173	9.69404350555638e-05	-1.85736016517239	down
Medicago_sativa_newGene_3830	17	20	43	150	79	296	1.215037	1.607472	3.063435	9.010957	6.040143	19.722811	0.000917930525655981	2.12850743727874	up
MsG0880042660.01	59	130	124	685	166	1320	0.976771	2.321834	1.988897	9.157061	2.819029	19.568079	0.00329938851241837	2.05214807962414	up
MsG0280007906.01	49	207	122	2307	387	718	2.042404	9.47617	5.018129	78.690552	16.802988	27.15374	0.00140608077244022	2.23565301713678	up
MsG0480023759.01	952	601	818	297	427	249	25.818493	17.619347	21.512537	6.45674	11.851309	6.022066	0.00409902758224613	-1.24313630369099	down
MsG0280008388.01	75945	28244	26140	6338	7618	5582	4126.70459	1658.769287	1377.468384	276.650848	423.887482	270.183075	1.3581869327865e-07	-2.49620870517866	down
MsG0280009622.01	35	24	47	203	96	108	0.51876	0.374401	0.679289	2.428099	1.459331	1.421823	0.000331473041562474	1.64822764265545	up
MsG0480020681.01	714	472	443	275	309	242	7.576615	5.418106	4.560499	2.341865	3.352416	2.289629	0.00801296613090916	-1.00255349794726	down
MsG0280009624.01	24	22	66	376	137	229	0.660668	0.668541	1.807888	8.628125	4.009582	5.818972	9.97658127604931e-05	2.21012205222074	up
MsG0480022179.01	9	36	77	690	119	200	0.20388	0.913043	1.767086	13.166533	2.893569	4.233251	0.00842741653877014	2.03131493010761	up
MsG0680032380.01	20	18	14	148	29	76	0.61431	0.574596	0.407067	3.659467	0.912972	2.085566	0.00881537932707013	1.71601180132165	up
MsG0180001152.01	985	688	897	3362	1216	3941	22.346287	16.852833	19.722694	61.274361	28.24649	79.648216	0.00165571767577997	1.45629596352679	up
MsG0480021158.01	217	105	117	30	57	46	2.983091	1.546318	1.551934	0.323986	0.797655	0.561521	0.00505290549951067	-1.54743894116331	down
Medicago_sativa_newGene_9706	589	507	451	62	177	105	10.147068	9.447165	7.525646	0.854922	3.120986	1.597436	0.000535798721225281	-1.91896377046254	down
MsG0380017613.01	184	137	126	73	81	59	4.057158	3.252002	2.698711	1.283151	1.811477	1.150815	0.00930623868968332	-1.08561889307878	down
MsG0180004606.01	125	262	217	560	521	2822	6.963997	15.731644	11.693939	25.066179	29.72945	140.12178	0.00563743445303895	1.98608701398028	up
MsG0280009552.01	1238	623	670	2227	1446	5673	22.710131	16.67123	16.087179	32.068929	27.73668	92.475036	0.00911362476649399	1.55518755769426	up
MsG0780039450.01	119	64	109	292	141	263	8.52293	4.981224	8.685395	18.103261	13.188473	24.11939	0.00980548135059718	1.0627267969943	up
MsG0080048313.01	104	57	70	37	28	32	5.008031	2.975516	3.255938	1.427646	1.392031	1.373171	0.00466084841515225	-1.2544100089602	down
MsG0780036647.01	7	4	2	222	38	109	0.255735	0.179663	0.076332	7.591972	1.653664	4.112333	1.50173750186588e-07	3.48600389777176	up
MsG0180000953.01	232	368	732	1956	1337	1785	6.400309	11.045304	19.802405	43.944623	38.263332	44.89812	0.00167016129252176	1.61231898551015	up
Medicago_sativa_newGene_3821	23	18	28	83	213	314	1.350195	1.120493	1.505746	3.972484	12.192525	16.320788	2.61203345692891e-05	2.57292073299992	up
MsG0480021135.01	193	275	492	4240	476	1193	3.71791	5.729055	9.214383	65.770592	9.407863	20.51442	0.00740417303910771	1.87318480099207	up
MsG0280008935.01	14181	9344	10953	7087	4941	2608	89.532631	63.759102	67.060608	35.941936	31.94124	14.667335	0.00375221618870543	-1.26065791076927	down
Medicago_sativa_newGene_11171	169	174	353	2545	525	1175	5.443382	6.087555	11.083364	66.193573	17.402983	33.890129	0.000258738122373629	2.07424509599117	up
MsG0780039942.01	1311	947	888	651	377	347	15.156192	11.824276	9.951085	6.045622	4.454324	3.573878	6.22602272682783e-05	-1.27806131644097	down
MsG0480019547.01	28	27	31	381	60	156	1.010361	1.05098	1.07908	11.10288	2.197144	5.03888	0.000588064068105841	2.13829046897372	up
Medicago_sativa_newGene_8951	892	505	867	1341	2410	3410	10.146963	6.196496	9.598898	12.252989	28.125729	34.687883	0.00466084841515225	1.46339407107888	up
MsG0480023626.01	1177	1052	716	252	354	173	15.762226	15.234473	9.297997	2.705347	4.855567	2.062533	0.000131292487177664	-1.81240468089323	down
MsG0480019056.01	30	42	59	259	74	184	0.289325	0.437435	0.550694	2.02577	0.732584	1.595613	0.00624743933221591	1.5626321302331	up
MsG0380015610.01	104	201	475	1140	804	1586	9.536036	20.034639	42.557915	84.661964	76.123497	130.612854	0.00530454478569695	1.7344061584954	up
MsG0780040929.01	137	269	155	36	60	18	9.353599	19.93825	10.299227	1.976699	4.152782	1.094577	0.00223884203606422	-1.9813143461651	down
MsG0380012304.01	84	51	107	232	420	307	0.415443	0.274288	0.513567	0.92654	2.144802	1.360882	0.00054174320651478	1.75656529607279	up
MsG0680030359.01	31	13	10	127	69	598	1.954954	0.905024	0.621914	6.565387	4.512962	34.452667	0.000273595223303099	2.71433308909179	up
MsG0380012826.01	215	288	413	1304	717	893	1.750095	2.536982	3.26756	8.548178	5.990974	6.494549	0.000338139770837634	1.42053198173473	up
MsG0880042944.01	314	209	251	138	102	66	6.674428	4.783298	5.174765	2.348846	2.221394	1.250244	0.000382791610861361	-1.36858447244066	down
MsG0880043867.01	281	146	198	812	353	1093	14.249608	8.004556	9.719176	33.079479	18.28842	49.381268	0.00113325072463848	1.57866120998694	up
MsG0380016336.01	144	79	65	35	31	14	2.456696	1.45305	1.066611	0.479555	0.526017	0.207642	0.00389297682552569	-1.68102670106964	down
MsG0380015484.01	0	9	13	446	66	160	0	0.234188	0.303781	9.287575	1.740181	3.686352	0.00013211916002052	2.98128951321748	up
MsG0080048232.01	2298	1114	1682	984	749	444	20.258615	10.61046	14.383692	6.966503	6.757793	3.483891	0.00423229532680295	-1.23003628207627	down
MsG0380014966.01	1333	2142	1416	139	478	47	37.425892	64.984932	38.534409	3.123642	13.730803	1.16656	0.00451380405629412	-2.14299373887885	down
MsG0180004898.01	0	0	0	262	52	544	0	0	0	24.099768	6.026376	55.511719	1.57037225978904e-13	5.17752050662554	up
MsG0780036362.01	4597	3516	3906	1828	1559	556	53.516563	44.238037	44.097065	17.093904	18.58181	5.758257	0.00239201572881481	-1.54624394829568	down
MsG0580030006.01	3341	1914	2862	1409	1104	654	18.000175	11.144314	14.955793	6.099039	6.091353	3.138283	0.000456666036750044	-1.37057389457779	down
MsG0880042319.01	17	75	78	444	203	486	0.224388	1.068807	0.999333	4.75837	2.7664	5.773779	0.00138061313741972	2.0807869725208	up
MsG0680034771.01	60	85	118	918	306	905	1.215486	1.87184	2.327224	15.065755	6.399633	16.464075	2.71582955666878e-07	2.52849816230053	up
MsG0780040801.01	205	219	343	579	620	2086	4.193993	4.84878	6.827264	9.543613	13.039905	38.17424	0.00703526470559237	1.6926623446317	up
MsG0180005199.01	2662	3094	3391	11290	4815	15037	59.453865	74.686508	73.437088	202.562653	110.118141	299.205353	0.00173219450719573	1.47330761399133	up
Medicago_sativa_newGene_3117	499	397	165	112	95	58	14.434674	12.411552	4.609942	2.590449	2.807811	1.476959	0.000688907354210677	-1.86086579960611	down
MsG0780040473.01	139	147	69	26	41	17	4.79258	5.486387	2.29458	0.704211	1.431538	0.507444	0.00329534847401738	-1.82544626636676	down
MsG0080048347.01	77	96	111	693	287	503	2.436904	3.316411	3.429438	17.82373	9.392508	14.362226	5.89730219995074e-08	2.07016914982691	up
MsG0580024543.01	2650	3623	9397	25982	17866	59549	36.925995	54.561001	127.005417	290.887299	254.979294	739.359985	0.000586795950868436	2.16325714907658	up
Medicago_sativa_newGene_10627	432	428	554	1612	801	3108	17.333944	18.538481	21.532644	51.96833	32.897503	111.125298	0.00261888103617967	1.62486485464365	up
MsG0380015834.01	1189	1219	1737	6796	2622	5827	194.643768	215.635178	275.77182	894.191772	439.660522	850.199585	5.36678872349487e-05	1.60476378205492	up
MsG0880043619.01	95	92	84	43	19	34	1.383924	1.445858	1.177782	0.496552	0.277447	0.433093	0.000410888177889055	-1.53138349454942	down
MsG0580025410.01	124	108	168	352	279	552	7.959674	7.471994	10.433817	18.181318	18.350821	31.639914	0.00166183974977313	1.35685774492911	up
MsG0680030908.01	202	66	49	0	8	6	4.792385	1.693947	1.116828	0	0.193356	0.124198	0.000212590301611443	-2.88674418128151	down
MsG0380012818.01	337	393	169	23	63	43	8.651083	10.912982	4.204452	0.458739	1.648516	0.974189	7.19812433754943e-05	-2.39803411854405	down
MsG0280009901.01	44	81	116	925	215	614	1.288047	2.595587	3.333604	22.15535	6.556341	16.303371	9.96907226540912e-05	2.26059507594398	up
MsG0880046112.01	263	238	317	985	409	778	6.407921	6.270323	7.490995	19.288494	10.203287	16.905811	0.00116454746990005	1.18780982116868	up
Medicago_sativa_newGene_10542	4994	2621	2823	557	1121	163	223.945358	126.997536	122.762863	20.059103	51.450569	6.473282	0.00335815990552141	-2.00549726744485	down
MsG0680031472.01	1215	836	564	33	105	51	16.363874	12.16843	7.369093	0.354646	1.437501	0.603782	9.26043270066422e-09	-3.2136116659259	down
Medicago_sativa_newGene_12059	143	114	72	53	34	40	11.282358	9.738973	5.495739	3.35742	2.736191	2.783311	0.00306976039492202	-1.38272896731796	down
MsG0780036752.01	673	683	517	190	283	134	10.993411	12.057961	8.196505	2.484331	4.723385	1.944811	0.00156805757730426	-1.54558159114925	down
MsG0880047546.01	900	975	512	343	353	276	36.306141	42.505363	20.023499	11.0921	14.577572	9.926576	0.00346344881973989	-1.3079705192799	down
MsG0180006047.01	609	1028	1073	5656	2118	3761	14.745568	26.909744	25.202211	110.120232	52.572525	81.210686	0.000103676270968291	1.73766790592073	up
MsG0880044451.01	1605	836	1109	378	558	540	42.098881	23.706551	28.216978	7.957106	14.987025	12.603661	0.0042734003065143	-1.22099351941838	down
MsG0580025834.01	35	32	41	5	11	9	0.977469	0.978393	1.113413	0.091989	0.305486	0.222118	0.00547387761462728	-1.80374684794264	down
MsG0780039969.01	7	11	36	280	110	461	0.110084	0.181455	0.540427	3.563374	1.781924	6.506905	1.07542755190082e-05	2.96091213122503	up
MsG0880046388.01	419	435	382	227	243	162	21.156385	23.697571	18.678755	9.19292	12.541552	7.257162	0.00955227134871087	-1.01429732831042	down
MsG0180001130.01	469	163	398	1446	1110	5033	20.802486	7.789051	17.130829	51.586857	50.472908	199.244537	0.000285014022416702	2.31674282377516	up
MsG0380015193.01	16	26	9	52	80	185	0.374123	0.67291	0.198144	1.010107	1.979547	4.001258	0.0063083548533839	1.9593970090802	up
MsG0180004970.01	100	122	67	22	31	6	1.125722	1.496055	0.729601	0.193023	0.359831	0.060045	0.00625361159484603	-1.90157065615225	down
MsG0180004951.01	978	2038	2898	8700	5583	8257	24.006081	54.072224	68.979622	171.574036	140.352554	180.590286	0.00151831985335774	1.59972000951252	up
MsG0780040343.01	1370	795	941	631	310	189	35.392723	22.199661	23.558899	13.09922	8.180458	4.335938	0.00241515572102559	-1.46373314826849	down
MsG0180003779.01	1939	1826	1180	650	795	424	129.997467	132.306107	76.723274	35.000729	54.523193	25.277908	0.00329534847401738	-1.37208693161508	down
MsG0180004776.01	1337	1992	2462	4624	5617	9426	28.226507	45.447529	50.410107	78.423668	121.445267	177.310364	0.00250028069744556	1.50433311134942	up
MsG0280011369.01	1995	2276	1196	30	505	142	52.927849	65.280807	30.779902	0.62371	13.713307	3.337644	0.00975044661777925	-2.06834991266762	down
MsG0180002891.01	743	740	1397	4271	1876	2687	13.941982	15.001283	25.421669	64.382744	36.044067	44.91024	0.00146301341888104	1.35747531570685	up
MsG0480018596.01	414	924	904	15	127	22	9.235124	22.304506	19.592039	0.261438	2.902255	0.430125	0.000467913982688474	-2.65010068466687	down
MsG0680034092.01	60	85	101	296	177	239	1.316123	2.023971	2.157572	5.27268	4.0067	4.714422	0.00125739185080863	1.29777941574382	up
MsG0680031640.01	530	578	582	111	275	124	10.127162	11.951218	10.802631	1.701479	5.381359	2.105743	0.00682733969410082	-1.54622346223696	down
MsG0480022575.01	0	7	7	62	69	39	0	0.208551	0.195426	1.422037	2.023571	0.98663	0.00215691460080976	2.38798532042149	up
MsG0680030720.01	4525	5426	6593	12928	9040	18961	180.735062	234.223564	255.399468	414.858627	369.783722	674.784393	0.00907342875693387	1.10132699618986	up
MsG0380016384.01	58	23	38	177	65	948	0.825283	0.345584	0.522145	2.020205	0.937449	12.025979	0.00365466501631217	2.27364783866312	up
MsG0380016275.01	980	695	1543	3135	3297	10996	21.336599	16.345863	32.575897	54.850624	73.537048	213.395218	0.000994320884543913	2.00012385736837	up
MsG0780040579.01	9027	4181	5171	2689	2361	1383	329.053019	159.140632	181.073914	78.265576	86.087088	45.056417	0.000545267748815171	-1.47848858442221	down
MsG0580024080.01	817	1094	1448	4720	2806	8514	44.569237	64.515099	76.640709	206.984894	156.860077	414.088196	0.000177764006586584	1.89630649225416	up
MsG0680030358.01	25	11	7	90	45	541	1.700706	0.758282	0.431527	4.921103	3.086729	32.841675	0.000994726289651729	2.59566011931614	up
MsG0180005660.01	279	106	137	76	42	38	11.628709	4.760255	5.512516	2.521763	1.764749	1.380617	0.000933867397733536	-1.66521395481445	down
MsG0180004662.01	1750	815	1283	730	566	510	25.643347	12.906378	18.22328	8.591701	8.493898	6.656105	0.000972468913496538	-1.12657117949575	down
MsG0780040060.01	270	257	322	1112	365	943	7.658194	7.881763	8.861671	25.336697	10.607405	23.823877	0.00597710514611004	1.23946196660501	up
MsG0480022138.01	2882	1489	1356	748	494	221	31.868198	17.79401	14.543816	6.639731	5.588292	2.170858	0.000366740246897314	-1.85418531877603	down
MsG0380014582.01	223	178	133	48	56	28	4.410626	3.809729	2.537999	0.752661	1.126372	0.487419	7.59270453503065e-05	-1.90494625855001	down
MsG0380016489.01	124	69	76	340	164	1161	3.561852	2.128924	2.102658	7.830432	4.822727	29.704317	0.00345310316152714	2.01780011208588	up
Medicago_sativa_newGene_3190	45	31	35	12	11	7	1.421714	1.070682	1.08129	0.29699	0.344263	0.193836	0.00328993360369272	-1.71999160866224	down
MsG0780038930.01	65	75	158	1029	372	1132	3.299667	4.108685	7.764895	42.104553	19.392664	51.359581	9.22379007142415e-07	2.56563507895374	up
MsG0480018132.01	411	453	631	1088	1104	3616	7.672998	9.128592	11.431859	16.315359	21.12067	60.174541	0.00863017513781294	1.59426583375766	up
MsG0580028442.01	200	165	200	520	309	494	3.47297	3.089123	3.374529	7.275552	5.506021	7.656803	0.000109590394192099	1.0658451410334	up
MsG0180004061.01	182	108	114	35	51	48	40.102562	25.589788	24.259516	6.125064	11.388981	9.348781	0.00127561271590914	-1.51234045449853	down
MsG0380017035.01	41	48	34	647	99	166	1.781284	2.22242	1.414898	22.639687	4.382495	6.423799	0.0010823862779893	2.14080126330904	up
MsG0180000221.01	593	307	592	2082	734	2017	15.825329	8.862842	15.334112	44.687477	20.0825	48.017761	0.00234728327913892	1.43109091997842	up
MsG0480022760.01	45	61	128	556	155	417	1.464518	2.138779	4.045857	14.626889	5.196327	12.144616	0.00289582172097414	1.78361005795511	up
MsG0580024996.01	271	145	235	611	296	581	3.859332	2.227399	3.251011	7.004353	4.31346	7.38538	0.00975044661777925	1.01374972295337	up
MsG0380016721.01	5604	2322	4339	257	993	146	151.756866	67.965477	113.960762	5.587906	27.529736	3.512783	0.000922060453664602	-2.35685371847185	down
MsG0580025678.01	2412	1188	1014	770	467	693	43.390104	23.093039	17.684255	11.1182	8.582825	11.101875	0.00239016324963997	-1.27452099191343	down
MsG0680031433.01	118	67	45	16	16	13	1.496822	0.910514	0.553939	0.160248	0.197496	0.145532	0.000205522327044288	-2.10693184648013	down
MsG0880047045.01	91	72	69	592	173	443	1.586779	1.350373	1.160316	8.287254	3.074281	6.876856	1.06772616965098e-05	2.01167864547112	up
MsG0480023317.01	1239	2562	7107	15870	14203	21249	10.058486	22.484728	55.959675	103.518936	118.095581	153.713745	0.00648484722372259	1.76535184485536	up
MsG0880046051.01	995	660	881	321	315	75	47.387865	32.99934	41.057272	11.782204	14.814603	3.097839	0.00593545454966419	-1.65122995140984	down
MsG0080047992.01	478	404	523	1014	969	1460	5.696063	5.200878	6.046068	9.711791	11.829257	15.503307	0.000648791877547688	1.14704455979936	up
Medicago_sativa_newGene_1340	30	11	24	783	126	164	0.296757	0.114251	0.223797	6.362537	1.302318	1.460695	2.54990532903784e-06	3.03399427468395	up
MsG0280008638.01	177	111	98	20	43	5	4.131464	2.809901	2.211534	0.366039	1.028777	0.09725	0.00988680145304333	-1.91453778528667	down
Medicago_sativa_newGene_3255	66	55	30	71	251	1172	0.57144	0.498315	0.243029	0.477064	2.195184	9.62307	0.0048539111179481	2.23523508337551	up
MsG0580026529.01	1595	1439	1791	2910	3730	8593	41.323261	40.301655	45.017876	60.573967	98.985641	198.412903	0.00906958299565758	1.40728410396993	up
MsG0380017215.01	963	1063	1430	2938	3036	5951	29.602873	35.316078	42.646484	72.613152	95.635895	163.090439	0.000713960771681662	1.54963202956253	up
MsG0680030784.01	198	102	62	39	26	6	4.314617	2.401531	1.303185	0.669629	0.567768	0.099261	0.00685404440705492	-1.92957480029452	down
MsG0380017158.01	228	196	323	755	359	631	2.901938	2.696925	3.988995	7.741708	4.683064	7.166296	0.00724166580713621	1.02359645996511	up
MsG0380016266.01	233	193	174	55	67	87	4.70103	4.196313	3.391576	0.885387	1.367328	1.56081	0.000263231306578298	-1.50340566637638	down
Medicago_sativa_newGene_8401	350	356	555	1389	672	1196	5.881604	6.851793	9.872241	20.081492	13.022494	19.799929	0.00272023258545186	1.15239029615357	up
MsG0180005191.01	62	59	63	297	147	202	1.301822	1.35105	1.296469	5.053476	3.194046	3.811604	2.45634888783838e-06	1.58248470567415	up
MsG0480020975.01	58	39	41	148	75	118	1.031611	0.758092	0.704697	2.13485	1.385571	1.89802	0.00744786224358244	1.10132188029367	up
MsG0880047581.01	17	8	10	61	27	61	0.292708	0.147297	0.153782	0.858434	0.478517	0.953891	0.0061322159553429	1.67658222247188	up
MsG0780038048.01	203	229	80	24	47	5	4.447039	5.403735	1.690041	0.419145	1.035083	0.087756	0.00773573008942888	-2.04985481290214	down
MsG0180001269.01	2049	2031	1870	71	560	456	40.36462	43.232075	35.722641	1.123406	11.288507	7.999412	0.0070287967575557	-1.92419397193398	down
MsG0880043251.01	143	82	128	480	201	291	4.620038	2.844049	4.014031	12.467352	6.649046	8.385245	0.00142309816871621	1.24402886106064	up
Medicago_sativa_newGene_43	14	16	34	139	164	407	0.233547	0.259899	0.434771	1.465015	2.207922	4.78818	4.02614856545494e-06	2.79361615358376	up
MsG0180005771.01	713	510	554	413	242	188	10.380057	8.026069	7.82151	4.826478	3.610723	2.433404	0.00142543754384728	-1.15349284757697	down
MsG0880045924.01	19	103	35	473	229	661	1.904818	11.223851	3.358679	38.541428	23.710335	59.700985	0.00123026749497785	2.25437758812841	up
MsG0180004648.01	475	361	258	94	100	99	32.159302	26.438276	16.940495	5.089641	6.897445	5.975113	7.16094788202576e-07	-1.87227412074768	down
MsG0880045899.01	1808	992	1376	637	777	578	16.688486	9.893231	12.317123	4.718059	7.341633	4.745366	0.00504736433595056	-1.06607209111242	down
MsG0080048000.01	2033	1387	1490	875	679	708	22.95956	16.930767	16.312269	7.937681	7.848146	7.121387	2.28773195996821e-08	-1.19999673786836	down
MsG0580029166.01	2844	2358	1592	1127	707	276	57.526154	51.560814	31.225996	18.309742	14.644209	4.967195	0.0036057136340101	-1.61719230500929	down
MsG0480022663.01	1570	1214	2883	4103	5138	10028	14.910356	12.453773	26.551624	31.304802	49.97599	84.862694	0.00676513637690564	1.50117728526211	up
Medicago_sativa_newGene_11661	29	39	94	514	261	358	0.710011	1.056184	2.267343	10.566011	6.70089	8.059308	7.66291765695377e-06	2.33798627089618	up
MsG0880045922.01	1349	1282	1765	3805	2334	4828	28.014158	28.778669	35.545685	63.473534	49.623707	89.328186	0.00245141231167322	1.12957627687929	up
MsG0380017832.01	1654	1649	2904	10377	3330	17661	50.16077	54.044739	85.413033	252.851639	103.418907	477.232391	0.00175902244292953	1.87124802701716	up
MsG0380014163.01	249	437	1029	4099	1779	2849	7.243046	13.748143	29.087471	95.967117	53.093987	73.984154	0.00129278681811136	1.8779132988142	up
Medicago_sativa_newGene_7851	6	5	7	44	53	98	0.265826	0.13099	0.150066	1.625659	2.502897	4.22368	1.14239393222975e-05	2.72871085364866	up
MsG0280008719.01	397	329	689	1377	1226	3368	7.603401	6.808766	12.821298	21.218473	24.084959	57.590714	0.00160980298272726	1.74623946539664	up
Medicago_sativa_newGene_2516	374	272	197	75	96	50	11.901081	9.33815	6.060222	1.918097	3.105094	1.389738	0.000167427099592675	-1.81670542792567	down
MsG0280009621.01	10	0	15	166	63	121	0.190677	0	0.287613	2.764264	1.330529	2.243411	0.000304989963374216	2.66955434483745	up
MsG0380014799.01	94	55	86	40	33	20	1.563095	0.980095	1.384985	0.523481	0.555804	0.29158	0.00878745158237721	-1.30601724645275	down
MsG0380016458.01	82	54	75	477	112	235	1.865829	1.318656	1.64506	8.715506	2.608805	4.761306	0.00307269789102653	1.58231518097539	up
Medicago_sativa_newGene_11494	11	25	36	123	85	417	0.22673	0.418054	0.562747	1.616002	1.349729	6.462258	0.00151852650186539	2.27670164150784	up
MsG0480023620.01	1001	701	886	368	477	228	14.304108	10.828605	12.281943	4.220425	6.970458	2.896962	0.00674193720728246	-1.23279781141889	down
MsG0780039727.01	4	6	23	56	64	72	0.262449	0.442676	1.518341	3.143402	4.590188	4.498128	0.00985194724137595	1.88954555140556	up
MsG0380013112.01	74	55	41	19	18	11	3.164403	2.505249	1.659562	0.633975	0.752373	0.393913	0.00242650518232633	-1.69273509594575	down
MsG0580029709.01	360	350	544	1132	779	3249	4.503108	4.731329	6.610015	11.389821	9.992881	36.28228	0.00699208962216821	1.64916943801001	up
MsG0880042727.01	29216	17612	19628	11517	6361	6214	658.090942	428.759094	428.76181	208.399078	146.722656	124.692268	4.09456068519407e-07	-1.53319390376202	down
MsG0780039725.01	128	228	354	965	1191	927	1.727243	3.31552	4.628141	10.459173	16.465364	11.142942	0.000414454603934966	1.80794708458748	up
MsG0680031431.01	1677	1131	1111	476	462	313	27.660679	20.16152	17.759144	6.304925	7.795381	4.58594	7.57773685155339e-07	-1.65440658190639	down
MsG0280008755.01	2099	1845	1510	377	765	204	43.226406	41.054592	30.145912	6.223623	16.115911	3.725497	0.00350353922100744	-1.75781929338687	down
Medicago_sativa_newGene_5251	64	45	60	171	92	275	1.955244	1.470741	1.756896	4.193701	2.866988	7.470313	0.00828150461986769	1.3928856147092	up
Medicago_sativa_newGene_3561	78	67	43	7	14	13	3.267667	3.022948	1.733779	0.24204	0.499284	0.434908	0.000363145441466806	-2.14498064700404	down
MsG0380013636.01	396	481	270	118	155	93	2.488446	3.271731	1.643668	0.595098	0.993868	0.520476	0.00131370807622743	-1.58591318428004	down
MsG0280007912.01	1404	2985	2454	44116	8662	22403	101.836281	234.059708	172.684219	2571.690186	643.618347	1448.283813	6.39888189873259e-07	2.74821271850194	up
Medicago_sativa_newGene_1145	229	265	442	502	1423	4178	5.790714	7.253286	11.028063	10.269733	37.117342	96.085621	0.00422505229194137	2.04964435743887	up
Medicago_sativa_newGene_1144	11	9	11	92	47	149	0.131003	0.118364	0.123526	0.973439	0.60196	2.034927	7.41263847894361e-06	2.60569720392862	up
MsG0780039576.01	47	63	123	937	337	563	1.306779	1.898983	3.341908	21.115408	9.685311	14.072169	5.23001362984373e-07	2.489293741404	up
MsG0580027084.01	54	41	44	140	74	162	0.94972	0.7786	0.758377	1.998156	1.343899	2.579186	0.00794604470211195	1.20872820049998	up
MsG0680034695.01	85	52	166	295	326	617	2.08561	1.387536	3.977462	5.836733	8.225137	13.569354	0.00346990097091675	1.70316039357133	up
MsG0380011870.01	108	60	132	770	349	539	2.238649	1.343498	2.663174	12.910306	7.455709	10.01363	8.75329920591958e-09	2.18528223264158	up
MsG0880047425.01	13	15	18	59	49	47	1.058471	1.265879	1.470171	4.1139	4.305467	3.586398	0.00489582001781576	1.46714544496034	up
MsG0280008164.01	19	8	23	83	48	231	0.404281	0.168592	0.477299	1.442021	1.059025	4.501302	0.0020823724799498	2.16256144266535	up
MsG0780040610.01	14	13	20	137	61	439	0.505281	0.508216	0.691549	3.988549	2.258079	14.171702	5.18849400405164e-05	2.78615148710149	up
MsG0880042320.01	45	217	319	1536	663	1889	0.580655	2.165709	2.905744	11.258477	5.995904	15.540529	0.00262580759341695	2.0809935549721	up
MsG0880044284.01	1837	939	2407	6346	2650	7202	20.16782	11.132643	25.619238	55.968475	29.792376	70.433075	0.00610026094893473	1.38032035063888	up
MsG0780039504.01	11	5	7	348	29	48	0.673132	0.325128	0.36665	17.231459	1.786433	2.609611	0.00049689769805425	2.68654091632086	up
MsG0780036252.01	15052	11802	13623	843	5104	1134	636.784857	539.641571	558.923979	28.673801	221.087502	42.730326	0.00809959561558	-1.91743677957429	down
MsG0780039502.01	15	4	9	552	33	62	0.519619	0.144046	0.28587	16.276232	1.216281	2.004466	0.000473113214243754	2.76287906345713	up
MsG0580025733.01	497	1164	1705	5842	2841	10866	8.981841	22.769529	29.928774	84.957352	52.661526	175.23735	0.00167745448037978	1.98290184614904	up
MsG0680030746.01	1807	1087	1189	543	506	278	14.140999	9.196362	9.022282	3.4102	4.055931	1.934859	6.8770914819411e-05	-1.59779388770633	down
MsG0780041661.01	76	66	81	376	92	406	0.594503	0.560274	0.621058	2.389737	0.741402	2.866547	0.00723095325829005	1.56515699621052	up
MsG0780041663.01	504	602	717	1372	1119	1698	16.222916	20.955973	22.397011	35.521217	36.911327	48.739647	0.0040285299383593	1.0280895901934	up
MsG0480019034.01	482	427	741	686	2272	6972	9.199183	8.809139	13.716063	10.528406	44.44912	118.679161	0.00817160511849852	1.94537530712857	up
MsG0580030133.01	105	200	294	3203	600	1869	1.963615	4.033309	5.328263	48.192913	11.504177	31.188818	1.9375634827394e-05	2.53178556143552	up
MsG0680035309.01	14	16	20	272	58	139	0.349431	0.422263	0.486244	5.507759	1.497329	3.103434	1.04247976865492e-05	2.55473181051505	up
MsG0380015608.01	186	422	739	1999	1567	2815	6.865591	16.864927	26.516577	59.44936	59.397419	92.820816	0.00170365844660849	1.82389851929898	up
MsG0580029071.01	349	271	347	162	172	80	14.067185	11.908203	13.645364	5.260904	7.006231	2.908653	0.00930623868968332	-1.20908424889835	down
Medicago_sativa_newGene_238	365	244	268	2312	490	819	8.848399	6.407135	6.297085	45.129578	12.173693	17.735636	0.00272093314773177	1.62872729774219	up
MsG0680034704.01	126	147	187	975	226	425	4.249646	5.325194	6.080142	26.639795	7.720299	12.844324	0.00966455388720679	1.4222625868878	up
MsG0380016224.01	165	112	125	3257	698	8899	9.89742	7.287278	7.294962	157.604904	43.052639	477.529053	9.26043270066422e-09	3.73929686118311	up
MsG0480022331.01	1715	979	753	69	301	133	54.440014	33.603096	23.183092	1.746137	9.766569	3.745848	0.00054174320651478	-2.2422132693783	down
MsG0280010021.01	679	846	936	2345	1541	3294	9.934669	13.391715	13.296476	27.589073	23.116488	42.985664	0.00136041629014296	1.31753748609455	up
MsG0480021786.01	13	14	7	75	34	119	0.70926	0.856647	0.34473	3.506037	2.024508	6.214172	0.00124907074663666	2.11348702859614	up
MsG0780041608.01	204	120	179	252	591	2197	6.117652	3.888814	5.209563	6.069434	18.183384	58.893578	0.00656943104599185	1.97080426796798	up
MsG0280008220.01	171	270	568	1983	1348	1542	2.254147	3.858874	7.279201	21.07939	18.256313	18.172838	0.000196308401991257	1.9078938541175	up
MsG0480018569.01	139	133	350	820	1217	5909	7.24625	7.510421	17.739666	34.447483	65.245102	275.587189	0.00014703959910697	2.70414044379354	up
MsG0880045534.01	293	202	299	897	349	685	3.850204	2.868595	3.808141	9.484979	4.693435	8.027295	0.00578364048710137	1.07069838308197	up
MsG0880044680.01	295	181	209	102	67	26	5.939229	3.941295	4.087448	1.638453	1.381936	0.458568	0.0017170823199347	-1.70952179856883	down
MsG0780040887.01	520	405	274	154	201	162	10.22646	8.604502	5.212292	2.42004	4.044242	2.834916	0.00842410757919246	-1.1947693356048	down
MsG0680035599.01	145	158	132	1558	677	717	5.665705	6.666014	5.012464	49.113331	27.211882	25.062433	2.07066040011541e-11	2.42495634514199	up
MsG0780039869.01	10	2	13	114	36	141	1.095124	0.235927	1.367604	10.029208	4.057494	13.784842	0.000138026293891481	2.632797697546	up
MsG0780040518.01	653	379	614	3380	1007	1752	3.712433	2.327206	3.381975	15.440591	5.863823	8.875821	0.000261827001080698	1.60044589804233	up
MsG0780036966.01	28781	19566	43872	90541	86747	283743	416.996887	306.38858	616.445557	1053.8396	1287.08606	3662.492676	0.00111919581561165	1.92462296781221	up
MsG0680031672.01	158	173	194	797	257	1378	1.750464	2.069769	2.091895	7.119304	2.918738	13.660629	0.00328993360369272	1.76070013168218	up
MsG0780041038.01	101	61	60	10	17	13	6.7175	4.33341	3.821424	0.513368	1.109955	0.721341	3.69800495786576e-05	-2.2165269381711	down
MsG0880042810.01	3	12	12	115	76	335	0.062624	0.299533	0.266193	2.156675	1.797555	6.964239	9.55887574451516e-06	3.075937681758	up
MsG0480018581.01	292	169	303	154	124	87	2.717655	1.704394	2.741797	1.152218	1.185103	0.719388	0.00755083962049122	-1.09262937860354	down
MsG0680033136.01	109	137	131	2614	862	2563	6.230897	8.518825	7.286805	120.944572	50.837311	131.543457	1.14369635528365e-16	3.48028652993457	up
MsG0780038359.01	134	152	223	617	464	613	3.724597	4.548199	6.011851	13.791789	13.216565	15.18935	7.66291765695377e-06	1.53420975058536	up
MsG0580028316.01	138	133	162	556	225	575	4.730553	4.919894	5.399081	15.355093	7.931375	17.614954	0.00139311367395601	1.38483247635273	up
MsG0780039837.01	144	357	639	1308	2543	7633	3.683281	9.86629	15.846835	26.911732	66.691521	174.156021	0.000547410641506909	2.46233961048194	up
MsG0880045252.01	335	172	68	57	46	50	6.90474	3.836877	1.350582	0.931573	0.956081	0.910276	0.00685918407113093	-1.69150786193293	down
MsG0880047495.01	12160	18532	22694	67286	43828	65780	487.446442	802.943298	882.260864	2166.94165	1799.259277	2349.295898	0.000118680203744346	1.48646758497047	up
Medicago_sativa_newGene_8570	6	7	9	41	28	39	0.314886	0.394801	0.478752	1.792935	1.55799	1.872228	0.00245932704175753	1.83991188973846	up
MsG0780041369.01	727	713	870	1507	3238	3689	6.487573	6.88123	7.535381	10.808764	29.608479	29.352016	0.00134234977475833	1.63541300312858	up
MsG0180004679.01	62	24	26	268	136	92	2.159156	0.870326	0.831209	7.552395	4.865381	2.848695	0.00239201572881481	1.75809710011535	up
MsG0480022092.01	59	107	162	401	265	448	3.067528	6.039283	8.196241	16.89068	14.192556	20.909746	0.00548959989790017	1.45274247001043	up
MsG0880043280.01	559	416	667	1150	1226	1292	35.793312	28.732004	41.387707	59.128189	80.407051	73.682869	0.00147197270842795	1.03779552752102	up
MsG0680032108.01	185	111	150	105	49	39	4.270259	2.769336	3.353299	1.947528	1.15502	0.788229	0.00988680145304333	-1.24040666967158	down
Medicago_sativa_newGene_6820	2	0	2	38	39	124	0.043356	0	0.067998	1.120407	1.469128	4.123038	9.16625748228869e-07	3.58778736460035	up
MsG0180005936.01	53	68	111	1178	381	607	0.564298	0.783916	1.153596	10.148239	4.182723	5.797419	6.08733778970683e-09	2.72404316834148	up
MsG0480023693.01	10	2	8	326	52	111	0.2079	0.044206	0.162723	5.784128	1.164907	2.188101	6.24362452251511e-07	3.34141045477014	up
MsG0580024616.01	159	154	206	467	258	528	7.116064	7.477407	8.97272	16.86689	11.866304	21.14209	0.0061322159553429	1.07240124024368	up
Medicago_sativa_newGene_4312	120	97	125	826	237	506	2.805895	2.464469	2.848671	15.604611	5.697061	10.596239	2.55968725801768e-05	1.85528172924036	up
MsG0480020508.01	22	8	25	1112	33	119	0.93649	0.352539	1.045701	39.085617	1.458241	4.621424	0.00110130132742257	2.64691033093042	up
MsG0880044100.01	2752	2778	4486	9823	6529	10946	60.31599	65.82267	95.373039	172.992004	146.558762	213.777359	0.000536310384099293	1.25493403565133	up
MsG0180000962.01	421	458	651	1790	903	1538	6.45633	7.583767	9.677281	22.066084	14.182721	21.02936	0.00048198071342801	1.25103992413537	up
MsG0480020597.01	6388	3320	4148	1637	1948	1254	88.455452	49.681889	55.70042	18.19895	27.611952	15.467884	0.000168267356116458	-1.47777928670451	down
MsG0380013436.01	8	3	19	382	26	230	0.105564	0.031694	0.260772	4.497187	0.388171	2.994478	0.000201645009459101	2.85128745233679	up
MsG0680034415.01	64	190	54	15	27	12	3.346441	10.731563	2.71136	0.629743	1.400377	0.548499	0.00600726704831536	-2.01728667412603	down
MsG0880043124.01	382	300	258	152	122	52	6.376597	5.416254	4.176642	2.038683	2.076468	0.759307	0.00326360808761948	-1.48678615166839	down
MsG0780036068.01	2744	4653	1799	478	1055	1037	181.832413	333.247559	115.565819	25.438881	71.549866	61.219643	0.00705319953989472	-1.65190377551812	down
Medicago_sativa_newGene_11063	34	16	24	369	74	277	0.665313	0.334295	0.447071	5.869925	1.485054	4.891947	4.60565954405244e-06	2.63942331910236	up
MsG0780039774.01	745	902	1162	2223	4326	5119	27.818558	36.424324	42.097717	66.752884	165.607315	170.491714	0.000398873128737987	1.78778682387647	up
MsG0380014508.01	106	54	56	477	155	347	6.543134	3.591048	3.339719	23.684221	9.81363	19.11339	0.000129296637219677	1.84158224647441	up
MsG0880044519.01	9	21	33	240	72	93	0.269992	0.70809	0.988219	6.034719	2.278523	2.5869	0.0022882303327999	2.01177141023791	up
MsG0280011406.01	127	95	102	47	39	48	4.280579	3.458857	3.317605	1.272034	1.344422	1.435827	0.000250466080679857	-1.31375039644758	down
MsG0280008430.01	3948	3746	2871	1877	1771	1066	48.615372	49.853931	34.27924	18.567499	22.329376	11.695451	0.00245932704175753	-1.20187113572406	down
MsG0880045026.01	389	116	169	77	75	69	6.824449	2.196266	2.863036	1.079241	1.34377	1.078161	0.00605086860285955	-1.47593609156802	down
MsG0580025604.01	280	166	271	1611	227	4638	7.3729	4.722141	6.925564	34.157623	6.116066	109.067345	0.00329534847401738	2.22840447912666	up
Medicago_sativa_newGene_10944	399	735	1389	5945	1978	2543	22.119839	44.062485	74.688179	264.934875	112.343765	125.685173	0.00785970409757218	1.59226530310426	up
MsG0180005385.01	563	88	141	45	28	18	20.601885	3.480699	5.003934	1.312832	1.045081	0.558691	0.000206622009500899	-2.50719415492302	down
MsG0280009939.01	647	894	1066	1906	2572	3094	15.290241	22.820801	24.418531	36.184765	62.250565	65.148949	0.00319919993121753	1.33578105769103	up
MsG0380012557.01	2301	1038	1274	815	437	448	34.583023	16.851805	18.559505	9.838378	6.720923	5.998807	0.000159893380134199	-1.46541297188122	down
MsG0480020714.01	457	616	923	2679	1534	1771	10.79667	15.748342	21.169197	50.90041	37.138584	37.317131	0.00100101885733266	1.33979392399443	up
MsG0480021237.01	74	82	139	506	211	346	4.134392	4.955637	7.602143	22.971806	12.176953	17.415905	0.000537623772639949	1.55223001538766	up
MsG0580027466.01	31	0	31	174	214	402	1.073646	0	1.045787	4.929483	7.72287	12.66573	0.00353093645957995	2.37559678570095	up
MsG0880044656.01	47	56	44	351	55	324	1.706317	2.338249	1.631405	14.60083	2.5151	11.881266	0.00945118698624455	1.72679344818386	up
MsG0280007897.01	592	403	368	214	191	242	33.09409	24.349867	19.955376	9.591747	10.919523	12.017097	0.000647153980245836	-1.12306378584688	down
MsG0280008042.01	66	63	92	271	199	298	2.424528	2.478393	3.270058	8.035688	7.49895	9.805463	3.57339689548162e-06	1.59725233820617	up
MsG0380015024.01	35	7	29	270	30	198	0.824577	0.178349	0.66605	5.24041	0.71949	4.248987	0.0098272908295598	1.96762161993851	up
MsG0280006999.01	21	53	74	261	318	240	0.876768	2.377288	3.008142	8.804609	13.710318	8.993416	0.000432637910169051	2.03138886697033	up
MsG0780038329.01	62	70	85	223	138	145	1.266828	1.5531	1.693027	3.673714	2.905916	2.647727	0.00702731488295558	1.02365929538799	up
MsG0180001120.01	1952	1164	2148	7603	2354	4249	41.518456	26.740805	44.291553	129.914688	51.264496	80.507881	0.00984426936406434	1.17385872877568	up
MsG0780036756.01	543	386	518	1671	641	2200	16.079876	12.367131	14.87769	39.781311	19.461676	58.102497	0.00506281632136613	1.36935172088018	up
MsG0180004817.01	448	612	508	2037	1790	3172	27.593073	40.721024	30.321566	100.868858	112.951355	174.168671	1.47450432423865e-06	1.89687593150616	up
MsG0180001480.01	2852	2682	1348	549	930	571	39.9244	40.579369	18.296177	6.16988	13.324443	7.114233	0.00198642973020162	-1.62093351058688	down
MsG0080048290.01	448	588	831	2317	1596	1958	10.356827	14.698822	18.624767	43.036835	37.782169	40.348667	7.30081853670425e-05	1.43662927289623	up
MsG0780036754.01	673	712	830	5036	811	4304	20.425795	23.370146	24.452215	122.907455	25.231173	116.482864	0.00476899240740932	1.70455090932298	up
MsG0780038936.01	440	188	282	1163	370	3279	21.674442	9.985724	13.48346	46.072704	18.684538	144.140289	0.00968332688414772	1.82800757232362	up
MsG0780039544.01	266	82	144	18	23	37	8.388826	2.765815	4.39146	0.435747	0.735405	1.032837	4.44985619166896e-05	-2.31492300627636	down
MsG0180001988.01	5093	5363	3690	173	1365	360	78.480011	89.324684	55.146481	2.129626	21.532982	4.931231	0.00306206597406809	-2.17138232214135	down
MsG0480021926.01	185	117	153	343	235	453	4.350657	2.961138	3.475297	6.483055	5.661742	9.497628	0.00846024197365061	1.01932198509378	up
MsG0080049008.01	388	401	201	84	108	41	20.480858	22.871986	10.291368	3.529182	5.808206	1.885503	0.00089148774456164	-1.89393375671948	down
MsG0880046876.01	1405	756	835	489	326	181	32.981171	19.162491	18.996445	9.207541	7.82983	3.784272	0.000558785022732823	-1.56487046391289	down
MsG0180003533.01	1296	2100	3012	6738	5055	8753	27.497095	48.173553	62.001408	114.914734	109.905884	165.563766	0.0027372260989363	1.4162608887234	up
Medicago_sativa_newGene_6617	50	43	101	372	250	669	4.133739	3.839744	8.207405	25.184744	21.538229	50.208199	1.51928366051415e-05	2.30241559332706	up
MsG0880046874.01	43	49	34	19	6	12	2.437325	2.981925	1.875305	0.830942	0.348537	0.590503	0.00730771652233166	-1.65781399393055	down
MsG0180002208.01	257	236	232	90	115	43	9.082636	9.012646	7.943102	2.535619	4.138026	1.346871	0.00566778417032315	-1.45922194181494	down
Medicago_sativa_newGene_11367	3766	6526	3577	777	1998	756	45.699387	85.598434	42.093189	7.57507	24.831474	8.170786	0.00648451347160396	-1.71641961302337	down
MsG0280007260.01	708	81	200	22	49	75	25.411636	3.142953	6.943905	0.610134	1.783623	2.371516	0.00723530009385051	-2.02744276525274	down
MsG0480021885.01	2939	2904	5281	9140	7437	11311	31.390886	33.523956	54.704723	78.431625	81.350159	107.635399	0.00476994183222481	1.14512122411982	up
MsG0180001892.01	290	133	188	67	34	16	5.486498	2.715355	3.448522	1.006835	0.655557	0.261403	7.35414785686384e-05	-2.18812697217059	down
MsG0280010714.01	70	68	130	930	236	182	1.245636	1.300048	2.251798	13.353103	4.307311	2.887568	0.00682733969410082	1.7546318706236	up
MsG0580024584.01	45	73	73	230	143	355	1.567177	2.739451	2.470524	6.472697	5.146207	11.097606	0.00243067437100971	1.5918587551522	up
MsG0380016835.01	1831	1619	1429	860	757	416	88.658821	84.740295	67.107063	33.466961	37.554863	17.946815	0.00139690285446027	-1.29220365063207	down
MsG0580024749.01	2306	1165	1115	511	469	806	34.263813	18.709894	16.069113	6.098753	7.128273	10.664517	0.00302183440013914	-1.32865021345388	down
MsG0280010056.01	4671	5337	6620	15853	10133	20456	55.372582	68.38151	76.106728	150.994435	123.017826	216.06778	0.000797318134441947	1.27314898505231	up
MsG0480021859.01	770	1063	2008	5425	2370	7303	5.410458	7.887661	13.344968	29.901678	16.694685	44.602551	0.00451380405629412	1.5996320559795	up
Medicago_sativa_newGene_12021	3233	2360	2627	1613	1484	1047	53.865269	42.504047	42.441853	21.581863	25.318367	15.533287	0.000791776413059323	-1.04478629678019	down
MsG0580026249.01	1964	1614	1280	624	607	334	34.259487	30.424137	21.645956	8.747894	10.846598	5.190109	6.52436303876547e-05	-1.62115029946094	down
MsG0580029820.01	4749	2588	3721	1190	1882	679	162.266865	95.142767	122.045769	32.721243	65.305386	20.451469	0.00864852794880557	-1.41708762415345	down
MsG0380013349.01	151	99	128	269	264	585	4.49327	3.194851	3.696277	6.451181	8.04586	15.546617	0.00705319953989472	1.34734683290724	up
Medicago_sativa_newGene_9149	43	58	59	270	109	597	0.745312	1.09845	0.993915	3.794593	1.944482	9.322907	0.00145187139030046	2.03385462542767	up
MsG0180000589.01	52	185	113	1082	440	1459	3.567796	13.6701	7.490016	59.651176	30.925131	89.202003	0.000107836001314052	2.38940234490229	up
MsG0380012445.01	2504	3005	6498	17354	9720	22114	78.7099	102.107567	198.113037	438.311371	312.926971	619.410767	0.000953015882899853	1.7017230204565	up
Medicago_sativa_newGene_3267	47	16	45	229	109	498	0.851	0.303578	0.796718	3.355135	2.041076	8.102172	0.000222004725428174	2.35142065625763	up
MsG0280006631.01	302	317	235	151	98	127	4.505985	5.11799	3.401701	1.807349	1.499753	1.687442	0.000147450424729858	-1.26996880583421	down
Medicago_sativa_newGene_10732	1328	685	947	464	475	263	25.226838	14.416434	17.256808	7.001747	9.154352	4.405005	0.00291846742966094	-1.27565373068577	down
MsG0180003242.01	766	737	1961	4193	4628	5990	7.549639	7.843459	18.743065	33.205334	46.718372	52.602585	0.000410888177889055	1.80539669714341	up
MsG0280011276.01	5012	4423	3935	1854	2311	1069	61.148254	58.329285	46.562088	18.16633	28.87085	11.612277	0.00367001934011104	-1.32297661382248	down
MsG0780040281.01	288	169	157	122	76	58	8.242501	5.234377	4.337361	2.802639	2.220264	1.457592	0.00396547514197015	-1.28211861581764	down
MsG0180005552.01	1049	629	591	276	407	272	24.451847	15.838174	13.361647	5.153327	9.717191	5.633354	0.00885103917111313	-1.19852673621066	down
MsG0580027798.01	140	208	235	67	84	33	2.633262	4.238033	4.316475	1.012357	1.611314	0.543567	0.0068638059373541	-1.54640539125734	down
MsG0780036759.01	88	117	281	858	1145	5453	2.893207	4.153391	8.984459	22.734236	38.703651	160.338562	3.75590147277053e-05	2.89332204416852	up
MsG0880046866.01	105	72	70	10	14	0	2.561102	1.896262	1.635212	0.185388	0.335249	0	0.00245141231167322	-2.36671465639807	down
MsG0880046557.01	293	162	156	118	91	76	13.594817	8.111255	6.996758	4.369638	4.316522	3.14013	0.00723095325829005	-1.12379954650244	down
MsG0880047041.01	257	235	458	764	628	948	12.069804	11.960223	20.894909	28.901463	30.277063	39.757893	0.00878881249165982	1.11881209502298	up
Medicago_sativa_newGene_3881	0	2	6	958	47	95	0	0.049901	0.132289	17.747465	1.106196	1.934015	1.68162798581829e-05	3.43431452656634	up
MsG0380016924.01	722	566	870	2489	1205	2422	13.978147	11.831502	16.334696	38.718884	23.882338	41.779118	0.000168267356116458	1.3019029396822	up
MsG0580029906.01	600	524	803	1757	1174	2003	13.101316	12.362249	16.997976	30.817633	26.249954	38.965118	0.000302566262625288	1.1857259832911	up
MsG0080049149.01	147	260	253	996	592	1188	12.572619	24.007477	20.930944	68.434006	51.819077	90.548729	8.6332740610085e-05	1.75666473847141	up
MsG0580029799.01	32	38	53	483	123	504	3.305351	4.233426	5.298418	40.021126	12.910403	46.328514	2.91780662299941e-06	2.5773995953031	up
Medicago_sativa_newGene_5604	33	12	2	226	44	464	1.642687	0.647659	0.093864	9.224764	2.256714	21.05303	0.0019237757961635	2.4987602472559	up
MsG0680031147.01	1399	598	624	224	150	55	27.588572	12.743023	11.932974	3.536478	3.015958	0.958132	2.6545577505497e-05	-2.34410580011833	down
MsG0680034884.01	11	11	19	80	33	98	0.458617	0.474984	0.769421	2.756862	1.432399	3.745274	0.00242650518232633	1.87175693959266	up
Medicago_sativa_newGene_393	436	579	1037	1848	1890	3316	10.987474	15.969882	25.604671	38.09495	50.080991	75.997795	0.00358131524600251	1.50868234749717	up
MsG0180004525.01	745	594	1014	1693	1433	3121	9.594982	8.256584	12.680153	17.478281	18.871086	35.701138	0.00907342875693387	1.21103789476436	up
MsG0180000956.01	56	42	90	296	107	240	1.907713	1.536164	2.972632	8.122302	3.734492	7.307199	0.00427311359262114	1.46156959057026	up
Medicago_sativa_newGene_10293	152	93	132	292	203	381	5.243418	3.46257	4.425924	8.094043	7.178916	11.728455	0.00686088748981246	1.05453176989921	up
MsG0080047976.01	99	40	56	20	18	13	1.616874	0.70763	0.894431	0.26417	0.288547	0.187043	0.00167016129252176	-1.75960075931478	down
MsG0880044352.01	890	1066	732	385	393	205	26.871737	34.820412	21.434496	9.340692	12.151336	5.509753	0.00163159132260528	-1.44528271560506	down
MsG0880044354.01	1331	2785	2637	8169	4433	7233	36.978531	83.604561	71.036812	182.324509	126.099548	179.01738	0.00816578532712162	1.2606014843594	up
MsG0480022244.01	346	419	357	891	1184	854	52.765095	69.092285	52.863335	109.335503	185.240448	116.195068	0.00350353922100744	1.21253134883018	up
MsG0380017690.01	108	79	108	310	162	386	1.188668	0.940815	1.15498	2.748665	1.827444	3.80167	0.0019237757961635	1.3188111462617	up
MsG0780038135.01	29	60	61	506	87	249	0.702825	1.573785	1.435914	9.864952	2.144265	5.373098	0.00469534248204819	1.84623054960217	up
MsG0480022242.01	622	629	744	1782	1901	1464	95.042953	103.872047	110.273827	218.824127	297.450165	199.255966	0.000169060563483658	1.2202854967426	up
MsG0480022121.01	1	14	8	36	63	371	0.041955	0.628804	0.326773	1.2473	2.785697	14.263803	0.00334576777447526	2.45456044373456	up
Medicago_sativa_newGene_5017	675	878	1136	2339	2865	3650	22.294708	30.065417	32.875506	56.247353	89.312646	98.287923	0.000386854638437996	1.50981527749083	up
MsG0180004027.01	57	71	41	17	17	11	2.059124	2.813918	1.45712	0.488675	0.624191	0.332841	0.0025122236803166	-1.76188787581184	down
MsG0580025116.01	1152	1401	2431	4677	4927	7366	24.34816	32.004646	49.82486	79.423134	106.652832	138.731781	0.000946501951252119	1.53189650875225	up
MsG0580028416.01	67	53	146	1005	369	2075	1.697412	1.449095	3.619787	20.728497	9.686576	47.473301	2.372260283672e-06	2.91509660960596	up
MsG0180003124.01	6	33	17	507	82	54	0.348879	2.348521	1.087611	27.11445	5.588759	3.194284	0.00780836438514424	2.15046905157473	up
MsG0380016060.01	397	353	871	3889	1382	2434	19.620376	18.499487	41.024423	154.995067	68.015117	111.688338	0.000153868106435416	1.87550835306433	up
MsG0780041004.01	440	228	320	218	148	122	11.325961	6.348308	7.975742	4.508582	3.893696	2.78428	0.00456038491857653	-1.06571700802469	down
MsG0680031273.01	5	4	9	56	60	51	0.071469	0.062949	0.128998	0.675013	0.933585	0.689898	6.06983671741166e-06	2.63017665770023	up
Medicago_sativa_newGene_1925	72	28	67	295	115	230	3.756111	1.576735	3.390381	12.407763	6.158314	10.7329	0.00102969442086054	1.6370348671549	up
MsG0280011294.01	59	51	61	31	7	13	1.113026	1.027872	1.104056	0.46875	0.122399	0.205487	0.00620767924725646	-1.65888557135464	down
Medicago_sativa_newGene_4495	5	3	2	67	29	65	0.134551	0.057686	0.035683	2.130051	1.34185	2.381603	1.54265884093637e-06	3.05077011596027	up
MsG0880047503.01	1034	840	821	81	253	59	68.103806	59.761967	52.416862	4.257001	17.041464	3.417078	0.00035075922379581	-2.27993604243371	down
MsG0480023293.01	913	1109	1285	2860	1884	4751	31.880507	41.891289	43.555481	80.28846	67.414177	147.950562	0.0061251304329091	1.27771363168006	up
MsG0280008438.01	3574	1326	611	707	137	76	201.803497	80.914703	33.464912	32.047218	7.906332	3.788211	0.00766582961854791	-2.04517317796567	down
MsG0180002989.01	4	10	16	84	28	152	0.230088	0.986469	1.100717	7.453054	3.866939	14.617033	0.00309877116782661	2.20225025834897	up
MsG0280010520.01	819	1370	2645	3405	9780	22946	18.922745	34.218983	59.293079	63.22541	231.502106	472.534851	0.00193031480021339	2.19873787102716	up
MsG0780038604.01	714	535	1013	1953	1679	8126	11.358901	9.205301	15.637263	24.983385	27.364212	115.273148	0.00451380405629412	1.87871389165209	up
MsG0180001119.01	46	33	88	346	114	258	0.932897	0.711048	1.730011	5.624013	2.347811	4.659228	0.00198642973020162	1.71218671434627	up
MsG0280011470.01	198	256	199	2730	344	990	3.510466	4.921885	3.434645	39.055153	6.269969	15.698255	0.00184061940561444	1.97480715798611	up
MsG0780041733.01	174	129	229	420	456	1136	4.39018	3.516775	5.615127	8.558407	11.823522	25.668087	0.00318279925438432	1.62535284023666	up
MsG0280007761.01	73	140	85	650	242	2105	1.772945	3.661277	1.989261	12.73262	6.05019	45.826866	0.000551530824103047	2.42794569749509	up
MsG0380016754.01	328	623	1522	3229	2922	5589	22.346678	45.880455	100.721733	177.006882	204.178619	339.761322	0.00440552584383011	1.79515238922507	up
MsG0180000598.01	318	220	210	616	364	772	6.770997	5.071018	4.340159	10.544556	7.94856	14.66582	0.00888966359571198	1.04622737822593	up
MsG0480024001.01	853	679	953	150	308	140	22.20458	19.096947	24.051857	3.125445	8.190172	3.238446	0.00025630472950142	-1.86664991512295	down
MsG0480019726.01	25	69	63	535	211	462	0.290506	0.894291	0.734625	5.192278	2.611059	4.97531	1.23913581898122e-05	2.38085428716326	up
Medicago_sativa_newGene_4576	132	150	132	541	307	361	1.44197	1.772628	1.396143	5.020975	3.62624	3.615267	1.8016152708315e-05	1.33727546988109	up
MsG0280011108.01	167	74	100	44	32	56	2.072068	0.987967	1.200666	0.435956	0.406825	0.620027	0.00665267371341038	-1.32796449700248	down
MsG0580024697.01	1527	664	923	563	348	280	23.949949	11.252839	14.034966	7.08803	5.585799	3.899509	0.000647153980245836	-1.39585244935037	down
MsG0480023349.01	618	1577	1901	15831	2461	6032	13.716563	37.870903	40.951122	282.568268	55.980812	119.386803	0.00512572079703023	1.87347990753103	up
MsG0180004984.01	30	36	27	230	91	193	3.847389	4.998631	3.365703	23.777563	11.897768	22.063532	5.52306991751494e-06	2.08623018370611	up
MsG0180001065.01	73	115	128	898	365	1599	9.993807	17.088228	17.028688	99.636765	51.604858	196.661728	3.56758820460657e-06	2.58783284033977	up
MsG0680034637.01	90	92	198	366	311	612	8.436647	9.265718	18.009741	27.601168	29.904293	51.16983	0.00513176338447605	1.48403359607507	up
MsG0880047603.01	3145	2462	1992	483	969	696	101.560287	85.917496	62.384449	12.51036	32.025951	20.023497	0.000369670748600124	-1.69716259880682	down
MsG0480021910.01	8	20	29	82	105	215	0.121838	0.329099	0.43735	1.026627	1.680924	2.998924	0.00114155665175119	2.17717611600943	up
MsG0580029924.01	158	60	93	36	24	22	8.103954	3.291236	4.631797	1.471221	1.234973	0.962824	0.000320283244662414	-1.80930126568196	down
MsG0580025210.01	339	250	344	652	568	869	9.121483	7.267927	8.959432	14.084687	15.652017	20.828709	0.0016391500362378	1.02611727245485	up
Medicago_sativa_newGene_11764	90	127	221	552	358	593	4.301884	5.971362	9.440992	20.447569	17.066111	25.484025	0.00180627019010183	1.49793568925035	up
MsG0380013641.01	567	364	373	164	214	101	8.141989	5.65428	5.198581	1.89285	3.140089	1.281837	0.00396547514197015	-1.37708695810535	down
MsG0280006832.01	97	139	140	410	203	411	3.616728	5.610074	5.058572	12.305201	7.765212	13.667999	0.00713878993877904	1.18972322358045	up
MsG0680033951.01	75	62	71	304	120	340	1.302951	1.166298	1.198011	4.254671	2.136209	5.282829	0.000708397487313425	1.58132348749319	up
Medicago_sativa_newGene_4290	75	61	65	31	29	32	4.30235	3.796644	3.595101	1.395851	1.672387	1.639903	0.00790426171623452	-1.15067077107721	down
Medicago_sativa_newGene_1523	283	128	174	64	77	96	11.276827	5.514114	6.699305	2.022918	3.14098	3.40275	0.00864519690029126	-1.24756481092911	down
MsG0380017385.01	2719	2465	3199	10497	5774	7774	28.034603	27.461729	31.983274	86.943443	60.962757	71.40274	9.95713303645394e-09	1.34431751933515	up
Medicago_sativa_newGene_2384	1031	927	1045	31	233	120	32.680187	31.743773	32.112366	0.78354	7.535697	3.368864	0.000692381525746509	-2.32313785815554	down
Medicago_sativa_newGene_2382	198	77	140	33	52	34	4.408501	1.835099	3.015207	0.589934	1.168331	0.669204	0.00288277004184106	-1.62095989374271	down
MsG0480018564.01	100	84	69	9	27	3	1.566532	1.428538	1.049425	0.10177	0.426158	0.028203	0.00880269686429629	-1.99669550421996	down
MsG0780036661.01	517	736	826	4138	1552	2296	10.2072	15.694965	15.809508	65.660362	31.385738	40.407185	0.000130235051518186	1.62136350126046	up
MsG0480020144.01	556	698	892	1726	1285	1974	5.643914	7.666653	8.78495	14.085589	13.370312	17.87496	0.0056589088518276	1.03183088205093	up
MsG0680034497.01	86	64	57	35	25	13	3.867934	3.084899	2.485758	1.248377	1.116048	0.506976	0.00873682446113202	-1.44383407256968	down
MsG0580025218.01	489	310	443	106	143	50	9.484301	6.493682	8.321532	1.651898	2.840408	0.847454	0.000265676012721882	-1.88103092929252	down
MsG0880042967.01	641	773	1204	2571	1729	2281	6.970346	9.072919	12.691812	22.45414	19.248432	22.097988	0.00290657083095574	1.13218968468988	up
MsG0380014266.01	481	335	269	101	121	25	59.298073	44.586861	32.077106	9.998973	15.212243	2.641828	0.00379783803170705	-1.84281522261152	down
Medicago_sativa_newGene_3487	331	203	246	98	127	66	3.120852	2.064116	2.251309	0.737204	1.221357	0.554866	0.00318279925438432	-1.36463131713396	down
MsG0780037662.01	782	778	926	360	466	311	56.008648	60.203125	64.286728	20.673243	34.19434	19.796326	0.00391099253453903	-1.14168959483243	down
MsG0580024178.01	167	230	304	1957	297	4382	4.005836	5.968712	7.090972	37.867527	7.320337	94.020035	0.00142852063241179	2.31918396388759	up
Medicago_sativa_newGene_5093	24	32	29	99	86	107	2.050426	2.962058	2.353563	6.883855	7.613115	8.316366	0.00049689769805425	1.53342975585009	up
MsG0180005775.01	57	37	68	527	266	1431	2.290127	1.596289	2.644043	17.068344	10.973767	51.45034	2.82874007361546e-07	3.04560953298781	up
MsG0780040509.01	807	543	506	326	275	150	8.674897	6.310091	5.271744	2.813391	3.02656	1.434106	0.00245533263259148	-1.30995722289462	down
MsG0580025282.01	210	201	183	103	31	27	3.153522	3.255849	2.663472	1.234332	0.476317	0.356902	0.000834262816888961	-1.83762165509068	down
MsG0880045877.01	188	47	70	896	438	2791	6.36961	1.712837	2.278363	24.464632	15.251621	84.59285	2.00368425863387e-05	2.87252870540194	up
MsG0880043632.01	117	282	606	1535	1279	1272	1.084649	2.835083	5.475823	11.492819	12.206659	10.559033	0.00998491587087741	1.60898532705474	up
MsG0480023881.01	7445	5426	5261	1473	2256	515	174.905365	137.773102	119.866547	27.793692	54.271057	10.763336	0.00219174154921247	-1.83337074215143	down
MsG0580027219.01	1284	1319	1257	3692	1862	3663	40.322887	44.752327	38.287117	93.146347	59.880135	102.488106	0.00178105003435085	1.05605957820523	up
MsG0880047173.01	354	198	209	116	107	87	19.979227	12.069017	11.413015	5.245366	6.141679	4.372897	0.00061016488304272	-1.30444139890649	down
Medicago_sativa_newGene_11115	621	451	849	2370	1139	1432	26.297218	20.637383	34.844296	80.629311	49.389893	54.01466	0.00160980298272726	1.15949009276539	up
MsG0580025806.01	90	34	38	12	12	4	3.675014	1.459416	1.456795	0.336747	0.457526	0.093407	0.00241665034641076	-2.07026814519451	down
MsG0280007277.01	17	22	16	567	105	559	1.319104	2.034589	1.310661	38.593417	9.036912	42.256014	1.38591580647226e-09	3.52594792452294	up
MsG0480019131.01	187	182	207	405	547	2484	6.283686	6.581891	6.724153	10.915083	18.799837	74.388397	0.00428606671086491	1.97969753711462	up
MsG0480021739.01	366	354	663	827	1612	2951	15.922887	16.657469	28.000713	28.961544	71.95414	114.585983	0.007030334058508	1.63412451115043	up
Medicago_sativa_newGene_8543	168	144	128	319	352	326	2.235044	2.050103	1.694773	4.180854	4.912795	4.133765	0.0030058379184659	1.04208661583455	up
MsG0680031459.01	12	4	22	158	26	427	0.950303	0.282998	1.731735	10.299349	2.102872	30.904428	0.00112141525842529	2.58119040746349	up
MsG0280006570.01	1299	1172	976	343	511	352	31.076994	30.297726	22.633059	6.591395	12.506807	7.502347	0.000315201878648182	-1.4816207972312	down
MsG0780040460.01	71	107	41	11	18	8	1.123453	1.850394	0.628974	0.13266	0.290708	0.105413	0.00135926983502509	-2.14843632881811	down
MsG0180001861.01	76	60	61	23	12	9	8.542124	7.217819	6.612573	1.990819	1.326067	0.808472	4.77958347200338e-05	-2.05712406839218	down
MsG0380012869.01	589	470	526	1153	1572	1452	5.789913	4.984822	5.013718	9.102454	15.829466	12.714776	0.000369041901409045	1.26708112929135	up
MsG0080048351.01	3	10	17	113	74	75	0.340577	1.436506	2.331719	13.071852	10.953612	9.677391	9.90866119606193e-05	2.44125866345948	up
Medicago_sativa_newGene_4325	7	5	2	196	347	174	0.899088	0.574184	0.186374	20.809938	47.174305	20.472118	2.50567570015415e-16	4.5728494303769	up
MsG0480023649.01	56	47	34	9	7	3	4.926878	4.498318	2.92371	0.604521	0.570375	0.226458	7.24359878312568e-05	-2.45427448841617	down
MsG0480020445.01	93	110	102	422	138	402	3.021837	3.843444	3.191677	11.021172	4.576185	11.650587	0.00827433859137001	1.33688560731266	up
MsG0280010935.01	9	22	9	154	38	186	0.422136	1.215181	0.431285	6.439899	2.019491	8.590916	0.000829800027979128	2.3365947033461	up
Medicago_sativa_newGene_9242	3	3	4	42	26	46	0.059092	0.065433	0.099134	0.998789	0.959665	1.118156	3.23950411917883e-05	2.68481653196176	up
MsG0380016021.01	371	817	1456	2330	6307	10071	8.321676	19.806501	31.661842	41.991905	144.899033	201.302826	0.0012730238400227	2.19561216916305	up
MsG0480018305.01	63	52	48	17	21	22	3.623687	3.20992	2.633591	0.765238	1.225677	1.12787	0.00744786224358244	-1.38286933055673	down
MsG0280010459.01	449	502	693	1880	995	3062	8.43356	10.183773	12.628461	28.38623	19.14768	51.260406	0.00178105003435085	1.55178305856643	up
MsG0480022702.01	15	65	88	546	314	620	0.471078	2.251261	2.731666	14.111893	10.346124	17.769302	0.000118493953550601	2.432310954969	up
MsG0880042890.01	2428	696	841	253	232	51	52.184494	16.16029	17.519753	4.358582	5.098917	0.968579	0.000337152209047645	-2.36379086412701	down
MsG0480023536.01	894	810	1046	2292	1533	2764	16.530148	16.189653	18.755629	34.058739	29.034094	45.54818	0.000553008226448649	1.09455979928963	up
MsG0080048968.01	625	498	622	1259	887	1994	31.976961	27.516102	30.856064	51.748344	46.472507	90.924698	0.00949264660957503	1.06744695656546	up
MsG0880044669.01	85	345	725	4250	2069	4229	1.218968	5.369146	10.123428	49.166817	30.514383	54.258949	0.000353473366845203	2.40100403713581	up
Medicago_sativa_newGene_1193	16	10	11	62	96	60	0.753848	0.500459	0.471681	2.349659	4.62575	2.499511	0.000160381444764544	2.1581518817749	up
MsG0480019880.01	1404	1848	3108	7388	4497	11180	43.193306	61.425152	92.710114	182.595383	141.665466	306.430206	0.00216341689101457	1.55430182033641	up
MsG0180000546.01	456	321	399	1884	495	1009	14.208794	10.795563	12.060653	47.21571	15.800788	28.04785	0.00953707115644247	1.23240717468535	up
MsG0180005983.01	104	114	203	707	335	1326	1.969342	2.337873	3.726022	10.786728	6.505975	22.452066	0.000375789982587131	2.03529700249496	up
MsG0280007278.01	11	12	3	217	38	209	0.811893	0.952923	0.027254	16.874052	3.488166	17.681492	1.9375634827394e-05	2.96245319010154	up
MsG0380012805.01	220	130	207	124	81	65	1.990602	1.264018	1.811321	0.895235	0.743827	0.51755	0.00565509641136978	-1.09440040863832	down
MsG0180000188.01	620	497	666	1376	962	2709	8.374906	7.254034	8.725536	14.940722	13.307914	32.622826	0.00932916190836543	1.27202065305326	up
Medicago_sativa_newGene_8359	314	201	238	92	66	41	6.233883	4.304588	4.58581	1.466885	1.331984	0.724367	9.30069733518316e-07	-1.90327343473682	down
MsG0180006187.01	54	66	65	284	98	552	9.381725	12.423923	11.000461	40.168705	17.576904	86.688164	0.00440117860444382	1.8180363447608	up
MsG0380016724.01	1464	914	823	271	364	108	25.82929	17.432364	14.070209	3.841331	6.565323	1.690902	0.000723734038857662	-1.88687975242365	down
MsG0780041380.01	404	467	543	1723	835	3566	15.577935	19.470276	20.317936	53.418194	33.00824	122.618111	0.00235236779634886	1.72424629104758	up
MsG0180006053.01	233	219	273	666	328	708	3.79903	3.856335	4.32319	8.749521	5.487986	10.315228	0.00757965738681214	1.02922745016019	up
MsG0880042215.01	72	48	61	280	86	1055	0.823281	0.592148	0.678621	2.58948	1.005529	10.835736	0.00401124118698785	2.14039141433244	up
MsG0780040472.01	2298	1624	1554	887	973	614	73.294121	55.993549	48.074486	22.73349	31.792017	17.434666	0.00221829482346469	-1.16127188284802	down
MsG0480022319.01	129	108	110	664	187	331	2.456118	2.20983	2.024373	10.17506	3.634568	5.616616	0.00239201572881481	1.44242749014857	up
MsG0180001123.01	35	31	56	218	87	250	0.353382	0.336767	0.553545	1.808919	0.919863	2.301002	0.0005592699597967	1.81270914727162	up
MsG0180000009.01	726	665	1520	3336	4192	13712	13.874039	13.727662	28.180676	51.232563	82.059425	233.559845	0.000262932386011854	2.30338780712688	up
MsG0180005356.01	111	230	365	1863	635	1186	2.428132	5.447024	7.769402	32.866364	14.267337	23.188173	0.000723734038857662	1.90140778226593	up
MsG0280011350.01	12319	17629	25999	89881	39952	106940	94.899406	146.780212	194.226685	556.227417	315.169128	733.925049	0.000371319439578737	1.73737839975504	up
MsG0380015506.01	902	1173	2094	4681	3796	8743	16.540565	23.244366	37.249382	68.981171	71.308525	142.880203	0.000983158506243567	1.72300092536981	up
Medicago_sativa_newGene_11681	3186	1603	1569	854	690	257	33.926233	19.24709	16.91442	8.01661	7.971088	2.601276	0.00187496692023659	-1.69015014462377	down
Medicago_sativa_newGene_11535	508	781	778	5282	1762	5798	29.144635	46.332984	43.31333	238.480498	103.313168	303.08073	7.41263847894361e-06	2.19506455171857	up
MsG0480022754.01	1689	2187	2162	6814	5483	11767	10.63281	14.887771	13.201857	34.474926	35.36121	66.022339	4.63853933242467e-05	1.73050639726748	up
MsG0380015086.01	92	63	95	293	160	156	1.232629	0.908732	1.234369	3.180592	2.20663	1.871405	0.00426218014384676	1.09025043835315	up
MsG0580024418.01	274	186	246	501	391	785	9.277553	6.813984	8.085336	13.637897	13.558675	23.702011	0.00772872134220118	1.08322682263005	up
MsG0780040723.01	852	550	534	425	325	240	13.076329	9.108759	7.948073	5.239796	5.102583	3.270568	0.00495691305710769	-1.02390029351803	down
MsG0180005959.01	71	194	359	1151	727	821	2.206389	6.583132	10.915601	29.029564	23.385628	22.974867	0.00721748705190467	1.66236008053139	up
MsG0380015227.01	65	78	164	377	229	1026	2.68603	3.474573	6.575469	12.50583	9.700705	37.806862	0.00476994183222481	1.87505241646429	up
Medicago_sativa_newGene_1992	55	43	54	16	12	19	2.302366	1.82307	1.798877	0.429362	0.392922	0.576332	0.00109096082159205	-1.63127688226825	down
MsG0480022501.01	892	1649	2162	6219	10586	15508	28.011822	55.955532	65.857971	156.917984	340.526306	433.978699	1.67279728853356e-05	2.34333254354401	up
MsG0480022450.01	139	148	268	529	350	487	2.915519	3.356938	5.449107	8.929321	7.539171	9.109539	0.00888966359571198	1.09810930251729	up
MsG0180001828.01	386	218	166	47	54	34	13.111423	8.000842	5.460769	1.276368	1.861639	1.009921	6.39888189873259e-07	-2.33178143517784	down
MsG0580026024.01	74	46	146	483	324	4230	6.649952	4.41889	12.712213	35.010517	29.905899	340.211212	0.000256919086659049	2.81890715545441	up
MsG0380016644.01	14	14	17	198	173	275	0.153103	0.170515	0.179234	1.822997	2.021401	2.798951	2.78423955351364e-17	3.42619194924582	up
MsG0780036064.01	5523	10011	3875	1509	1949	2867	255.302719	500.206207	173.729965	56.027374	92.256454	118.043503	0.00751971319679409	-1.53423742198636	down
MsG0280006953.01	482	257	733	3004	2570	5830	10.509946	6.05434	15.495528	52.660336	57.422752	113.342262	1.92411209753058e-07	2.56484700211554	up
MsG0880044380.01	2258	2473	3607	8362	4457	13461	64.339783	76.141037	99.660789	191.423798	130.055847	341.722748	0.00576724609123595	1.37898002425468	up
MsG0680030902.01	1010	540	498	348	308	241	13.662304	7.89075	6.534561	3.776175	4.258413	2.904611	0.00311604571253392	-1.19819063796853	down
MsG0480021254.01	1090	1075	773	164	163	192	23.668159	25.212345	16.263878	2.849236	3.616707	3.697813	1.79121843975473e-15	-2.48932492106867	down
MsG0580025477.01	270	181	148	100	50	43	5.830466	4.227419	3.097924	1.723843	1.103393	0.816121	0.000299679581306569	-1.63633516915825	down
MsG0280008857.01	322	387	721	2681	839	2162	5.225921	6.802136	11.375439	35.051628	13.97266	31.34293	0.00211825215837059	1.61715578677903	up
MsG0580027394.01	4142	3171	2547	2187	1753	1195	63.250122	52.333996	37.721634	26.832809	27.415745	16.250736	0.00893968226812956	-1.00056725885513	down
MsG0280010240.01	395	458	449	1260	814	3917	8.89041	11.150821	9.819337	22.812265	18.788721	78.689865	0.00522271936205923	1.75040513649414	up
MsG0180001670.01	6208	5767	6191	15845	10265	16937	164.372849	165.027451	158.957581	337.031769	278.337189	399.520142	2.44699093167416e-05	1.08519272812718	up
MsG0480020792.01	579	379	274	200	129	144	5.606346	3.964022	2.572786	1.553826	1.270577	1.238839	0.000265676012721882	-1.41469626865729	down
MsG0280007646.01	204	127	177	440	256	538	7.514942	5.065591	6.33381	13.068023	9.689888	17.72122	0.00468619974495372	1.10322898240854	up
MsG0280007708.01	435	248	242	131	106	107	4.665189	2.879655	2.521641	1.129186	1.15945	1.019653	3.75590147277053e-05	-1.44756720667571	down
MsG0180000673.01	143	149	276	680	433	608	6.979432	7.847298	13.079953	26.750183	21.709755	26.510626	0.000632712079463909	1.37816078131724	up
MsG0180001231.01	173	106	129	40	45	17	3.456165	2.294941	2.499469	0.63453	0.910074	0.293827	0.000451394307934704	-1.84332471080894	down
MsG0180004328.01	231	315	471	2109	619	1617	7.458509	10.973675	14.761422	54.768021	20.485758	46.551743	0.00093162189728525	1.70401563239244	up
MsG0780039515.01	5261	5361	4031	1061	1860	740	143.276169	157.773529	106.453644	23.210548	51.849613	17.944563	0.000361815353352224	-1.8394305648327	down
MsG0880046376.01	264	262	163	2139	500	873	10.53313	11.298182	6.29913	68.723038	20.462484	31.08605	0.000408747977098593	1.88148142836593	up
MsG0180004772.01	33	216	167	596	2286	1799	1.037618	7.442034	5.146367	15.274367	74.739792	51.182419	0.000519905187483251	2.52973194868867	up
MsG0380015991.01	433	506	840	1386	1455	2070	12.595849	15.930737	23.724216	32.447464	43.407681	53.733715	0.00516279902278307	1.26512846265568	up
MsG0180004661.01	38	51	32	0	6	0	0.530087	0.777319	0.434349	0	0.083005	0	0.00785683221177839	-2.28902091299968	down
MsG0180003157.01	79	68	67	413	125	627	6.606828	5.901983	5.312896	27.721086	10.542012	46.836292	0.000703592819968193	1.97046372723763	up
MsG0880046770.01	357	182	506	1871	647	1584	5.022349	2.764789	6.900787	21.164968	9.323978	19.870657	0.00113354730692628	1.65053528346633	up
MsG0380011745.01	89	176	246	608	339	1277	6.796279	12.682171	15.909396	33.046964	23.260721	76.717977	0.00955227134871087	1.65583865290051	up
MsG0880042742.01	95	57	47	489	107	512	8.563868	5.543717	4.048974	35.448566	9.867555	41.14922	0.00118511442488259	1.96537417270034	up
MsG0580024502.01	412	434	549	168	257	161	7.961864	9.083135	10.292834	2.598993	5.08363	2.760672	0.00810069329409673	-1.22103881577987	down
MsG0180001104.01	48	27	54	2	6	0	2.833656	1.664757	3.074746	0.078721	0.361688	0	0.000355712263610707	-2.72643456020213	down
MsG0580029006.01	20	18	13	328	44	74	1.616483	1.605792	1.036157	22.210041	3.712374	5.533258	0.00176045661409265	2.21772867514859	up
MsG0580025052.01	41	26	23	152	93	100	2.097686	1.445876	1.120381	6.384818	4.990749	4.668731	5.00409368608637e-05	1.68908147931036	up
MsG0580024826.01	3216	1829	3328	11707	4859	23013	61.992912	38.099606	62.216019	181.318054	95.924255	395.270569	0.00118642251294051	1.85006977493473	up
MsG0180006106.01	985	888	1128	2455	1896	4083	11.746444	11.448747	13.043284	23.52667	23.158991	43.397202	0.00139690285446027	1.29545983366051	up
MsG0080049039.01	7430	8481	6216	3777	3546	1875	130.255478	160.688126	105.672462	53.189758	63.658733	29.274326	0.00345188502582422	-1.28976284716231	down
MsG0280006371.01	624	502	949	5344	1154	2897	16.018017	13.94626	23.652523	110.349098	30.369213	66.345619	0.000898133851110726	1.76136767361586	up
MsG0480023900.01	1136	1198	2240	2834	4864	7480	22.953369	26.161121	43.886002	46.009502	100.660255	134.658813	0.00907342875693387	1.46936154433634	up
MsG0280008692.01	891	820	1019	432	490	328	5.240801	5.21675	5.814981	2.039098	2.95031	1.717111	0.00139690285446027	-1.15675056858978	down
MsG0480023906.01	116	69	54	36	17	20	1.725233	1.10657	0.783131	0.428158	0.24586	0.258652	0.00194870886125943	-1.6443730054548	down
MsG0580028980.01	341	520	591	1557	1253	1679	27.866468	45.958241	46.897034	102.388779	105.029671	122.435455	0.000250466080679857	1.40846311304542	up
MsG0180005669.01	31991	25959	31101	91467	39708	85394	694.670593	609.251038	654.936707	1595.577637	882.980713	1651.97583	0.00183970515913989	1.08245141995324	up
MsG0680035017.01	184	251	249	685	515	749	0.815423	1.202655	1.069932	2.441361	2.339514	2.962563	0.000205522327044288	1.30826239930817	up
MsG0880045800.01	199	85	117	75	41	38	6.455505	2.971775	3.683046	1.940232	1.343755	1.086035	0.00504736433595056	-1.3627803905364	down
MsG0580025985.01	323	156	301	744	424	707	6.596723	3.438969	5.958229	12.224908	8.879156	12.895415	0.00356298256912664	1.09953914500121	up
Medicago_sativa_newGene_1002	750	720	2083	8416	3000	4811	14.444584	14.997428	38.939068	130.349045	59.228916	82.632126	0.00131215862224227	1.77771144785374	up
MsG0380016598.01	2	4	13	99	61	124	0.024072	0.04166	0.154386	0.984795	0.776997	1.369169	4.77374362735343e-06	2.96637524436775	up
MsG0580025106.01	679	270	432	1666	2188	10571	16.305273	7.010094	10.052999	32.150284	53.846165	226.359863	0.000122012215765998	2.61259229253615	up
MsG0780039740.01	268	188	351	1126	472	852	8.100896	6.130841	10.284743	27.386684	14.605413	22.956198	0.00043953399053706	1.37158993732767	up
MsG0580029772.01	246	219	338	671	507	1035	13.519051	14.515068	20.338262	29.667402	31.659248	58.024509	0.0027372260989363	1.26398187938697	up
MsG0180005795.01	129	63	119	430	228	311	2.788301	1.477326	2.508871	7.517513	5.067536	6.021579	7.35414785686384e-05	1.44300027131083	up
MsG0580026182.01	627	385	914	2140	1154	2989	7.892097	5.226565	11.149507	21.639568	14.867725	33.52557	0.00306552745706086	1.45103877117632	up
MsG0280011068.01	190	100	137	47	62	28	4.272771	2.427465	2.991734	0.84301	1.413252	0.551724	0.00409404203252792	-1.51437621801651	down
MsG0480021753.01	143	617	623	2197	3575	9346	2.390597	11.215289	10.151134	29.684483	61.572842	140.038895	0.000225874542697556	2.56482042296108	up
MsG0880047330.01	588	831	1481	3836	5806	8873	19.942282	30.452065	48.703388	104.527016	201.666885	268.141754	1.91390114280288e-05	2.27654578187018	up
MsG0480022509.01	1222	2415	3425	5872	7586	14263	22.955652	49.042484	62.430794	88.655029	146.003876	238.826035	0.00648484722372259	1.6136319359611	up
MsG0680035681.01	866	693	1052	1581	1844	2858	13.568739	11.732364	15.988129	19.914568	29.612284	39.929256	0.00863017513781294	1.11352590291716	up
MsG0480023291.01	81	45	86	206	168	357	3.516107	2.12133	3.621476	7.228886	7.490678	13.88823	0.0014443341152566	1.54765394859276	up
MsG0680030339.01	230	229	346	1158	562	1898	5.719443	6.136176	8.329163	23.152117	14.319782	42.065594	0.000313069580072941	1.82297489818367	up
MsG0480021716.01	4	8	9	118	50	30	0.076063	0.183414	0.171429	2.03431	1.105086	0.562944	0.000537623772639949	2.37245392768906	up
MsG0280006954.01	70	46	57	98	258	814	2.695808	1.913336	2.140137	3.041804	10.277146	28.246304	0.0036615570839372	2.090725305538	up
Medicago_sativa_newGene_11860	998	820	732	550	451	265	39.131328	35.000867	28.773849	18.287322	18.598847	9.183489	0.00893968226812956	-1.06032969253268	down
MsG0380017020.01	383	480	987	2868	2057	3889	26.49963	35.890727	65.588573	158.023121	144.854541	237.439491	8.33220016414179e-05	1.92287426021059	up
MsG0280009858.01	307	309	494	1023	837	783	5.812678	6.339087	9.081407	15.601043	16.270321	13.236432	0.00196194356099956	1.08671258251109	up
MsG0880043038.01	76	48	52	14	16	13	1.825265	1.25248	1.20839	0.256341	0.3739	0.269746	0.000186061386997071	-1.89585789582737	down
MsG0880047439.01	7034	5591	5921	1260	3220	1483	98.449073	84.586275	80.369551	14.159354	46.142128	18.478804	0.00878745158237721	-1.46132946359475	down
MsG0780039307.01	252	167	198	111	69	114	8.834345	6.32189	6.727431	3.126354	2.458594	3.548275	0.00051567347142652	-1.1380742823188	down
MsG0780037341.01	638	438	467	261	215	162	17.916452	13.290908	12.733191	5.8771	6.182524	4.05744	2.13936977114777e-05	-1.32467831716715	down
Medicago_sativa_newGene_3238	20	24	20	38	200	372	0.565073	0.733455	0.577322	0.988168	6.444342	10.834167	0.00148444197905141	2.36072617077189	up
MsG0580029744.01	178	132	174	489	307	318	18.806852	15.126836	17.82688	41.620071	33.33131	30.054878	0.000103369264726461	1.04700040666581	up
MsG0680030838.01	9	0	9	236	61	112	0.10828	0	0.113421	2.507905	0.824988	1.316883	4.38316839210362e-06	3.20411257968443	up
MsG0580027019.01	239	96	125	52	37	61	11.224488	4.228358	4.949697	1.659363	1.511442	2.19878	0.00137331042824247	-1.54726218617599	down
MsG0180004634.01	708	460	538	290	316	214	3.906106	2.742939	2.877862	1.283133	1.786256	1.048734	0.00317669560523514	-1.07839486252862	down
MsG0380015676.01	11996	17188	21419	53940	32418	46257	156.283585	242.028198	270.625488	564.561951	432.518341	536.912048	0.00201787197066216	1.17027697144884	up
MsG0780036389.01	156	208	142	59	82	63	3.824922	5.496194	3.366671	1.163129	2.039335	1.371104	0.00955227134871087	-1.2870172526854	down
MsG0580025278.01	59	74	73	641	223	1861	3.823409	5.176889	4.732853	29.782524	16.666784	99.686963	1.46673526093995e-05	2.83440803061442	up
MsG0180004953.01	134	156	296	822	383	1155	3.854225	4.878769	8.294428	19.130074	11.357032	29.80488	0.00242650518232633	1.65161626807057	up
MsG0680032555.01	259	205	362	571	803	1897	8.508756	7.285304	11.540228	15.074249	27.011425	55.553745	0.00409902758224613	1.66607793220577	up
MsG0580025902.01	3051	3174	4095	6724	7345	11233	88.755959	99.827248	115.539124	157.185272	218.862167	291.204102	0.00513068039069599	1.12859275491049	up
MsG0180002745.01	1421	1741	3052	5538	6115	10128	33.363396	44.201221	69.532127	104.518677	147.107269	211.987946	0.00165412101274448	1.5542152366997	up
MsG0280007840.01	37	82	146	508	237	781	1.378003	3.363935	5.353228	15.476305	9.203767	26.398695	0.00215691460080976	1.96390323880486	up
MsG0780038540.01	425	324	276	189	176	144	2.712122	2.238788	1.711207	0.969213	1.150417	0.816277	0.00239201572881481	-1.06126739458238	down
MsG0680030957.01	724	638	539	376	251	177	28.404276	27.037745	20.487886	11.85207	10.056826	6.169885	0.000458497122259988	-1.30661996068179	down
MsG0880046769.01	310	161	393	1421	731	1367	3.982926	2.224752	4.897305	14.667263	9.619023	15.649917	1.33189094141007e-05	1.78031432532418	up
MsG0280007136.01	60216	59930	48411	28023	32679	21538	1023.818054	1101.312988	798.24762	382.757538	568.991272	326.230194	0.00561584829519992	-1.06927291067774	down
MsG0180004511.01	137	226	194	97	64	67	6.556173	11.764477	9.026998	3.734301	3.150396	2.839713	0.00245932704175753	-1.34554774077467	down
MsG0480020323.01	632	417	927	4008	1339	4203	19.797682	14.104005	28.158192	100.949677	42.977142	117.402275	0.000107978220209983	1.91537012903608	up
MsG0880045843.01	673	340	299	45	151	89	10.836984	5.915684	4.654859	0.570576	2.488688	1.265705	0.0035611005596551	-1.83695363711076	down
MsG0480023633.01	1226	796	1588	3437	1964	9366	255.522842	179.203247	320.91571	575.560059	419.267517	1739.388428	0.00846024197365061	1.64094267958116	up
MsG0580024415.01	128	172	333	2791	1026	5265	2.716887	3.958613	6.865712	47.773685	22.390518	99.95768	1.9709428933126e-07	3.06998260501986	up
MsG0380015629.01	246	186	300	591	389	948	3.348987	2.728828	3.961945	6.464308	5.428242	11.514389	0.00942019182887217	1.19042895219251	up
MsG0880047127.01	1101	1089	1558	5889	2861	8367	14.09561	15.071575	19.355206	60.595226	37.527687	95.481728	2.06457823819972e-05	1.88498959410353	up
MsG0280010985.01	80	200	307	2688	679	470	1.963282	5.2997	7.298582	53.011372	17.06122	10.278687	0.00586299516814502	1.93803335572099	up
MsG0180000936.01	787	1236	2100	6920	3312	5862	13.378003	22.711794	34.627819	94.559135	57.68063	88.830238	0.000821274517531507	1.63275585418632	up
MsG0180001191.01	2585	1777	2182	1397	1104	832	20.734383	15.408369	16.973816	9.001374	9.064893	5.943247	0.000386854638437996	-1.04379430140378	down
MsG0880044769.01	885	1067	1581	2660	3083	5674	20.353987	26.526943	35.290302	49.180901	72.670914	116.369171	0.0037635219819033	1.4474671566581	up
MsG0480023685.01	1625	1928	2911	6138	5018	5769	40.630527	52.107136	70.614182	123.329369	128.53952	128.546066	0.000771698594531316	1.20758298276105	up
MsG0380015784.01	1292	682	739	557	282	253	52.473022	29.243983	28.368084	17.229074	10.676534	8.23642	0.000946501951252119	-1.35373858921328	down
Medicago_sativa_newGene_12442	1041	1120	1790	3013	2938	3714	11.732822	14.558468	19.363146	30.675274	38.398084	55.106297	0.00389297682552569	1.12439386877435	up
MsG0280010695.01	177	165	140	121	53	73	8.737947	8.791481	6.666485	4.769547	2.654426	3.186471	0.00867506974872441	-1.06360082830978	down
MsG0880047123.01	341	551	783	3387	1840	5130	7.986336	13.940534	17.799524	63.795334	44.16811	107.155212	1.30108328505219e-05	2.20558130549035	up
MsG0180001113.01	27872	15701	18054	7182	7258	2429	349.496124	212.786011	219.547348	72.34774	93.193016	27.126616	0.000926489279020805	-1.73306786249534	down
MsG0180004835.01	123	79	31	28	7	6	2.48578	1.728434	0.598193	0.450548	0.143952	0.107573	0.00526027646662455	-2.05301218289914	down
MsG0580024797.01	797	900	1209	1840	2430	5672	28.720194	35.057831	42.26643	53.272247	89.683846	182.161407	0.00907298363834948	1.48162339733516	up
MsG0480023650.01	323	168	146	54	30	35	7.76966	4.376591	3.398054	1.028853	0.724714	0.751154	6.8926473666138e-08	-2.32784077603102	down
MsG0480020797.01	2733	4246	2305	292	1188	222	77.622124	130.344116	63.478378	6.657508	34.535084	5.6018	0.00895226803751369	-1.9049578911777	down
Medicago_sativa_newGene_8300	81	50	85	180	131	207	1.72674	0.972931	1.482427	2.62543	2.413494	3.348848	0.00466746722776276	1.09809143807514	up
MsG0780039877.01	134	142	156	2425	460	2782	3.101076	3.536104	3.492404	45.135292	10.902084	57.4431	9.68256557246239e-08	2.99460626490179	up
MsG0180005575.01	573	644	502	165	261	93	9.005492	10.956454	7.659766	2.076247	4.201321	1.28511	0.00379783803170705	-1.59175254843287	down
MsG0780041812.01	15	72	58	408	162	189	0.421283	2.127205	1.402284	8.5446	4.548324	4.42964	0.00983870940277444	1.75012091036526	up
MsG0380016713.01	1655	958	1006	348	399	249	15.241965	9.532197	8.98256	2.569651	3.758762	2.037351	2.4350043196331e-06	-1.80817528316497	down
MsG0880042906.01	443	328	384	166	190	167	6.573131	5.26447	5.523395	1.978295	2.888937	2.197813	0.000242022475961146	-1.17661106552819	down
Medicago_sativa_newGene_249	29	18	17	61	66	223	1.696191	1.356768	1.231474	2.866543	3.94623	13.130021	0.00525237437146613	1.9090917429981	up
Medicago_sativa_newGene_246	113	91	176	521	238	831	2.406799	2.32022	3.903803	8.460199	5.232576	14.842084	0.0016335230433956	1.7122143191489	up
MsG0080048057.01	518	536	791	2744	1000	2938	36.378017	40.678177	53.935867	155.042847	72.018326	184.085541	0.000953015882899853	1.5503531803124	up
MsG0780038123.01	9	38	13	365	51	216	0.197568	0.973519	0.2972	7.111809	1.252233	4.671875	0.00232412969909509	2.27895043550507	up
MsG0280010567.01	6307	4905	7581	14555	11660	44135	131.139069	110.232651	152.879654	243.149399	248.310501	817.674683	0.008186420422545	1.56677559800855	up
MsG0280011020.01	13	24	17	233	46	97	0.345403	0.69645	0.442493	5.047108	1.25937	2.325817	0.00143842117254537	2.08253111171079	up
MsG0180000822.01	231	202	375	656	557	2316	7.115973	6.704208	11.19286	16.238119	17.586132	63.624344	0.00880269686429629	1.6954401263297	up
MsG0280010348.01	109	51	62	16	9	10	2.167333	1.089503	1.194413	0.243374	0.180645	0.175036	2.4050133663821e-06	-2.43957721908662	down
MsG0780038744.01	444	168	149	91	59	68	27.325132	11.168924	8.855397	4.462365	3.714265	3.706466	0.00112337344386862	-1.69206688881117	down
Medicago_sativa_newGene_7654	1060	712	632	318	371	231	20.982593	15.446799	12.156621	4.953874	7.677848	4.128037	0.000826165104629222	-1.36643052648466	down
MsG0580025814.01	119	80	41	25	24	26	2.352924	1.701493	0.778783	0.392719	0.478982	0.455575	0.00877976873044643	-1.54043520164271	down
MsG0480019829.01	97	99	82	408	137	375	2.649729	2.903233	2.167908	8.955993	3.827432	9.139395	0.00358131524600251	1.41391449319848	up
MsG0480018442.01	588	351	568	1575	759	1695	8.948686	5.76405	8.380589	19.251514	11.820742	22.981234	0.00163159132260528	1.22311925673841	up
MsG0680030659.01	1063	1557	1062	5417	1670	5701	35.737898	58.428175	35.344651	147.05752	57.180885	169.599303	0.00800677121462889	1.42533979357501	up
MsG0180002936.01	153	103	92	27	26	25	2.348675	1.679771	1.33424	0.303311	0.376491	0.322808	3.9610561030912e-07	-2.08877359390787	down
MsG0880042325.01	1257	1035	479	278	366	277	19.168901	17.059828	7.085227	3.404572	5.71142	3.759111	0.0036151280899344	-1.50114557964937	down
MsG0780037172.01	9	6	13	39	33	53	0.173858	0.124087	0.253246	0.649042	0.701224	0.972224	0.00474013809175527	1.74659338394984	up
MsG0680035215.01	27	32	37	93	87	192	1.044846	1.345882	1.426664	2.973733	3.557944	6.818249	0.00357469698093664	1.62291201189211	up
MsG0880043588.01	218	185	467	1085	573	1341	8.171409	7.477816	17.023226	32.763241	22.055267	44.88591	0.00425975875018247	1.48986264233883	up
MsG0880045360.01	312	102	367	8	52	47	5.331342	1.867141	6.084301	0.109923	0.90088	0.707947	0.00379783803170705	-2.13378412507113	down
MsG0680031536.01	396	430	331	1613	1981	2933	16.483454	19.338655	13.36417	53.997494	84.560539	108.934525	2.20632540619989e-08	2.2318254712899	up
Medicago_sativa_newGene_10069	0	6	6	284	34	37	0	0.192326	0.183546	7.529263	1.090515	1.050565	0.00156148148878417	2.62151448604708	up
Medicago_sativa_newGene_8941	103	65	74	42	11	31	2.054146	1.391333	1.433542	0.676234	0.215233	0.536583	0.0070287967575557	-1.49223994282974	down
MsG0680034794.01	150	148	265	392	548	1001	8.998264	9.567581	15.393412	18.870382	33.671867	53.478798	0.00620767924725646	1.51351328406744	up
MsG0680035153.01	8	7	15	63	38	75	0.088721	0.078449	0.158943	0.561924	0.434017	0.743767	0.000410888177889055	2.07406408191947	up
MsG0880047748.01	7	9	13	65	28	63	0.513821	0.764182	1.000716	4.130282	2.275948	4.44704	0.00182707228932588	1.91566158183887	up
MsG0680035598.01	557	387	265	4312	1247	1475	14.532983	10.913183	6.692545	90.454391	33.343006	34.310398	3.95875595495359e-05	2.09104386013208	up
MsG0280010652.01	183	38	40	5	10	3	5.228736	1.163497	1.108751	0.105792	0.271283	0.066022	0.000262932386011854	-2.71997264607316	down
MsG0080048967.01	23	60	122	1333	330	962	0.945308	2.674001	4.902901	44.634342	14.056728	35.730778	1.06348193857416e-05	2.80032756345529	up
MsG0380015693.01	670	494	510	276	264	154	10.148173	8.068119	7.486702	3.356977	4.081886	2.069584	0.000806847535336551	-1.28916992750606	down
MsG0480023569.01	1886	1858	1075	197	587	125	62.005905	66.002769	34.271694	5.199511	19.736359	3.636945	0.00409902758224613	-1.95014676274153	down
MsG0480022486.01	47	80	83	3133	524	1565	0.981143	1.800452	1.677385	52.938744	11.268713	29.32341	4.97883290620869e-12	3.72409287882488	up
MsG0680035779.01	9	7	20	222	54	59	0.151369	0.138007	0.350949	3.348539	1.037085	0.982008	0.00050147585269363	2.3704249045288	up
Medicago_sativa_newGene_2843	1138	1594	3418	6485	6519	10968	9.30254	14.086559	27.107035	42.609119	54.599541	79.923859	0.00280039200149506	1.64368401056196	up
Medicago_sativa_newGene_2845	199	72	78	21	18	2	4.171824	1.629009	1.577194	0.345004	0.377068	0.029095	0.00114272848605339	-2.36870480007753	down
MsG0280008065.01	27	54	28	0	0	4	0.312441	0.685178	0.319636	0	0	0.033895	0.000528634291126367	-2.81213814857227	down
MsG0280008614.01	780	590	563	237	344	305	19.122888	15.619592	13.391685	4.641864	8.597234	6.623531	0.0056589088518276	-1.12000485274085	down
MsG0680035200.01	17	17	20	85	49	107	0.20921	0.21925	0.235518	0.860617	0.625247	1.203155	0.000432637910169051	1.80957510594813	up
MsG0880043140.01	128	81	183	69	50	32	7.50841	5.137552	10.438685	3.255159	2.978683	1.683269	0.00989689677547537	-1.33882011199592	down
MsG0480019060.01	35	40	79	317	93	226	0.218002	0.272892	0.484306	1.606721	0.598442	1.271864	0.00492793013320041	1.62364430425599	up
MsG0880047496.01	1703	3575	6388	13270	12884	27416	58.258812	132.234955	212.002182	364.834686	451.548096	835.91272	0.00365466501631217	1.77293580720374	up
MsG0480020550.01	87	92	130	720	168	421	2.137046	2.434849	3.094501	14.216817	4.205773	9.206598	0.00170733981259176	1.67116652486908	up
MsG0880046922.01	214	162	78	14	43	16	4.228846	3.446238	1.490445	0.21866	0.8607	0.268666	0.00189526203259674	-2.11574752955007	down
MsG0480021987.01	3390	5334	8975	18610	14068	21513	40.297443	68.537369	103.479622	177.744629	171.273895	227.866486	0.00553366223327848	1.35347625679222	up
MsG0680034477.01	370	252	255	145	127	105	5.076985	3.740521	3.397935	1.6005	1.775367	1.279647	8.66654411098894e-05	-1.26428302036848	down
MsG0580026177.01	150	286	297	641	2382	4096	5.073115	10.500508	9.757308	17.495995	82.900887	123.996552	0.000139766437772489	2.54576773341992	up
Medicago_sativa_newGene_6945	4500	8466	8418	24151	13075	27792	49.863377	100.47677	90.094946	212.268631	148.366592	297.712642	0.00648484722372259	1.31115234052441	up
MsG0180002182.01	208	102	233	533	653	2556	5.232155	2.773879	5.689797	10.786422	16.85704	57.420086	0.000765267811798931	2.21376427670993	up
MsG0180000019.01	2650	3517	4727	24538	7435	10240	119.120613	170.886917	206.109924	886.312744	342.328491	410.17038	0.00138875528061029	1.57966726310701	up
MsG0380015272.01	3785	2865	2364	1289	1172	940	79.026154	64.667603	47.860722	21.617392	25.046507	17.473602	3.54787929846752e-06	-1.44704323682585	down
MsG0180005774.01	203	205	369	1578	810	1893	2.989343	3.263941	5.284864	18.734655	12.255403	24.926399	6.24362452251511e-07	2.13896231344472	up
MsG0780041229.01	963	802	1061	1989	1708	3219	14.226595	12.791681	15.195398	23.602776	25.839191	42.362312	0.00342401696966833	1.12662387075871	up
MsG0580026015.01	11	14	22	37	117	287	0.129425	0.184386	0.258924	0.361156	1.48299	3.160707	0.0017170823199347	2.33319533213042	up
MsG0280007479.01	1231	2209	1826	6788	3766	3797	116.61705	226.200058	167.753891	516.673767	365.348602	320.514984	0.00758895669320914	1.17440840418663	up
MsG0380015896.01	2519	1419	1838	940	988	640	80.896393	49.228874	57.219959	24.248081	32.464455	18.297546	0.00168631746998448	-1.17528358567415	down
MsG0380014593.01	1080	1157	933	111	277	23	9.742552	11.274513	8.162244	0.803199	2.557811	0.181887	0.00262580759341695	-2.22260571244373	down
MsG0480019971.01	403	277	302	121	123	44	20.793409	15.420223	15.108905	5.004438	6.465075	2.006988	0.00130647152335894	-1.66274648076859	down
MsG0380012834.01	133	125	221	552	257	463	1.292016	1.307039	2.073878	4.30252	2.556202	4.000798	0.0056589088518276	1.17813942455119	up
MsG0180003146.01	2120	1077	592	518	349	211	26.453957	14.525567	7.157272	5.187759	4.45425	2.342907	0.00272485670804427	-1.68462249839846	down
MsG0780036953.01	451	318	552	1373	1757	10470	7.196608	5.479258	8.550625	17.627174	28.75246	149.078522	0.000361815353352224	2.51640253901398	up
MsG0380016934.01	2583	1749	1721	1411	950	750	100.146683	73.296082	64.693306	43.941376	37.70829	25.884285	0.0020059177725561	-1.03677034867367	down
MsG0280011348.01	2370	3359	4778	14249	7066	17104	19.718994	30.20553	38.556797	95.257713	60.219864	126.81115	0.000858978115777829	1.56738400760283	up
MsG0480018188.01	9934	13277	26075	45130	39626	66596	261.825378	378.211884	666.490295	955.559631	1069.545532	1563.740967	0.00837526134116435	1.36054819977147	up
Medicago_sativa_newGene_9217	471	443	503	2196	1402	3475	4.680939	3.694417	3.18426	12.693364	11.719214	22.361441	1.92411209753058e-07	2.04854591677508	up
Medicago_sativa_newGene_9216	100	59	76	497	258	834	0.860217	0.54693	0.640545	3.474377	2.332963	6.464693	7.16094788202576e-07	2.37672910884656	up
Medicago_sativa_newGene_3749	319	129	181	52	59	27	6.80967	2.9698	3.747831	0.880394	1.276493	0.498777	0.000154790441888786	-1.98499614975857	down
MsG0780039892.01	21	32	50	303	199	591	1.932563	3.292869	4.597834	23.231987	19.385405	50.248524	2.87011765246872e-07	2.81387785185546	up
MsG0380016196.01	209	232	270	775	527	2668	23.890144	28.69278	29.960688	71.365746	61.855869	272.443481	0.00211825215837059	1.96275619465558	up
MsG0280006897.01	285	278	366	1644	1051	2042	6.761118	7.14254	8.43311	31.403	25.585787	43.25869	6.51388587852674e-11	2.11629721493147	up
MsG0380017262.01	2998	4561	5679	12145	8497	12723	72.349934	118.950367	132.911599	235.483299	209.999916	273.5737	0.00646703328986211	1.11837535832825	up
MsG0280006481.01	734	491	429	245	241	187	11.637047	8.417002	6.593379	3.111262	3.90845	2.639674	0.000261827001080698	-1.31644078734432	down
MsG0880045804.01	71	52	38	14	13	13	1.652658	1.31758	0.858563	0.259388	0.303438	0.268764	0.000602849716392918	-1.86041013570628	down
MsG0180004689.01	100	110	148	763	197	1276	2.197333	2.615321	3.156185	13.520592	4.440048	25.065533	0.000933867397733536	2.07026285755381	up
MsG0480021101.01	2059	1105	1151	841	342	425	50.858929	29.508625	27.568268	16.687984	8.635947	9.355308	0.000299679581306569	-1.47159627206447	down
MsG0280008563.01	76	30	56	19	12	7	0.657496	0.283724	0.471191	0.131115	0.100655	0.050135	0.00256872267334482	-1.85466906272876	down
MsG0080048150.01	219	512	332	37	26	0	9.193423	23.286608	13.541548	1.221988	1.08635	0	0.000804776700421579	-2.69468897579999	down
MsG0880044705.01	28	19	30	211	28	191	0.354028	0.257132	0.365437	2.169399	0.366315	2.184283	0.00953707115644247	1.82389320889254	up
MsG0580030135.01	114	169	189	3140	481	1948	3.144708	5.025847	5.06253	69.786018	13.618301	48.021999	7.57773685155339e-07	2.81689177414892	up
MsG0380013047.01	30	45	33	727	133	327	1.246102	2.219216	1.363264	26.520428	6.290183	12.806797	1.80982848121723e-06	2.72383897556734	up
MsG0780037395.01	742	505	571	272	232	183	21.031748	15.469243	15.676688	6.193137	6.727341	4.621735	2.72024032493212e-07	-1.45371831392103	down
Medicago_sativa_newGene_7369	12	5	41	211	59	155	0.685237	0.3097	2.25473	9.747831	3.425604	7.953284	0.00543516430646116	2.0569565466732	up
MsG0580024079.01	90	152	185	687	268	1120	3.624104	6.655562	7.237476	22.341564	11.108659	40.40757	0.00245141231167322	1.81002928936802	up
Medicago_sativa_newGene_11584	5	10	22	48	60	300	0.167049	0.325411	0.681664	1.232751	2.013773	8.986311	0.00334855923403541	2.31341556518008	up
Medicago_sativa_newGene_10186	7	5	20	93	29	136	0.410472	0.325732	1.159821	3.970077	1.641029	7.401726	0.00306976039492202	2.16912629321818	up
MsG0780041742.01	82	79	115	1340	159	475	2.796102	2.903374	3.815326	36.940571	5.559619	14.497086	0.000889592467479589	2.13450598450029	up
MsG0780041740.01	6425	5490	9890	14492	18829	44362	153.456085	141.726074	229.093506	278.079041	460.566528	944.021301	0.0063357119778697	1.54464857435912	up
Medicago_sativa_newGene_12277	30	29	81	422	105	290	2.03974	2.172629	5.412265	23.470312	7.441475	17.893091	0.00147052204033823	1.98212395350941	up
MsG0780039247.01	438	392	697	1753	1208	3286	92.406141	89.81851	145.364587	296.52837	259.610027	622.451935	0.000408917478192879	1.73704443549482	up
MsG0480023352.01	149	63	55	30	18	4	11.092684	5.012651	3.963393	1.749221	1.352527	0.22507	0.00826700591423296	-1.91575441326255	down
MsG0380016322.01	339	209	203	86	103	35	5.730487	3.8056	3.315814	1.158939	1.779041	0.515801	0.00425975875018247	-1.5946205114733	down
MsG0480023714.01	47	39	47	117	137	203	1.619115	1.454502	1.565082	3.292039	4.912046	6.317507	0.000681511160249238	1.55942097659611	up
MsG0880046621.01	105	70	88	22	20	25	4.052429	2.885802	3.264786	0.679831	0.754657	0.85268	2.4350043196331e-06	-1.92519800811552	down
MsG0880047598.01	2779	2270	3689	6518	5351	10419	30.41275	26.85248	39.163158	57.315044	59.977314	101.613548	0.00409902758224613	1.17462080093378	up
MsG0180002417.01	107	112	97	38	51	27	3.550662	3.995878	3.095952	1.002323	1.706332	0.77697	0.00674193720728246	-1.38784264273728	down
MsG0480022396.01	604	842	503	366	307	287	30.066027	45.328583	24.290161	14.630276	15.630456	12.714414	0.00871242232846323	-1.09459869852922	down
MsG0180004744.01	152	111	259	4245	441	1742	3.563847	2.811688	5.897311	80.280563	10.618299	36.519653	1.6754146910621e-05	2.74183860683046	up
MsG0280009815.01	14	22	20	119	58	110	0.166448	0.315004	0.296901	1.311577	0.753412	1.265198	9.71643860776879e-05	1.96301703607285	up
MsG0480019195.01	73	90	173	3791	272	693	5.010081	6.63153	11.468174	209.058502	19.122009	42.366215	0.000313069580072941	2.61796847575061	up
MsG0180004203.01	310	386	516	2484	737	2024	7.324988	9.852235	11.824563	47.204525	17.848778	42.655251	0.000313069580072941	1.74464075889857	up
MsG0480022974.01	1870	1206	1908	4545	3117	6477	27.904898	19.454653	27.61842	54.501381	47.652733	86.135094	0.000386854638437996	1.3274228931888	up
MsG0580024990.01	39	101	114	1140	275	793	1.363463	3.789901	3.851775	32.083813	9.870283	24.768244	4.05872902712628e-05	2.43580020859061	up
MsG0580028330.01	733	632	598	235	308	299	19.285809	17.983513	15.253906	4.964074	8.293113	7.013199	0.000618016871733296	-1.23673697845399	down
Medicago_sativa_newGene_2926	34	32	48	106	171	132	2.361478	2.406525	3.279975	6.000308	12.32248	8.300567	0.00173219450719573	1.60323795938329	up
MsG0380017397.01	218	106	117	36	40	64	11.560981	6.072552	5.99846	1.517478	2.137699	2.992459	0.00239285032534705	-1.54942136381914	down
MsG0280009838.01	3806	6968	11544	22270	33593	39755	41.499096	82.120773	122.089447	195.101089	375.15332	386.240997	0.00160240064528429	1.7640103333722	up
MsG0480022481.01	252	311	253	85	71	81	18.286683	24.428128	17.767498	4.910344	5.127682	5.10246	7.23595862257783e-08	-1.82327415217541	down
MsG0880043363.01	262	143	61	28	21	7	9.074139	5.332629	2.028387	0.759365	0.713961	0.195208	0.000168267356116458	-2.50994035191666	down
MsG0380017795.01	367	187	164	90	72	20	7.648487	4.208824	3.312268	1.495693	1.531093	0.358927	0.00591439090791587	-1.7434759628009	down
MsG0480019193.01	75	44	191	2533	278	791	2.221419	1.397348	5.467851	60.263546	8.43096	20.861612	0.000315955451233738	2.53352577924576	up
MsG0580028958.01	141	96	177	463	244	479	6.399687	4.707695	7.812357	16.935589	11.376075	19.43338	0.000922060453664602	1.31186401516009	up
MsG0780039485.01	93	73	63	30	25	39	4.810813	4.037448	3.121751	1.214746	1.313687	1.769419	0.00603305444609983	-1.28326784895099	down
MsG0080049010.01	171	159	158	326	652	894	8.401753	8.43859	7.495553	12.866263	32.806774	39.158585	0.00154279517736925	1.67643549173719	up
MsG0780041173.01	10534	11743	8209	4633	5144	3170	289.629456	348.947113	218.86644	102.314774	144.831116	77.636688	0.00250028069744556	-1.2564835947096	down
MsG0780039481.01	828	998	1896	3430	2715	5655	8.896297	11.579323	19.747541	29.603674	29.866676	54.129124	0.00653851022726014	1.39867021077798	up
MsG0380012099.01	14	9	19	188	27	426	0.334743	0.235636	0.436278	3.69411	0.656285	9.312672	0.000355712263610707	2.68466934757207	up
MsG0380017782.01	433	360	203	83	120	26	15.562308	13.970463	7.063862	2.382622	4.386008	0.80262	0.00624743933221591	-1.80179365412385	down
Medicago_sativa_newGene_3246	13	6	17	118	62	130	0.569977	0.246892	0.724872	4.144633	2.775698	5.064487	6.44939142801713e-07	2.61094754597443	up
MsG0580027880.01	2859	2693	3791	9507	4608	18788	39.954884	40.667603	51.370903	106.736153	65.943115	233.934311	0.00724797113170604	1.48983924418184	up
MsG0280009636.01	102	113	149	1490	454	5182	1.824371	2.186269	2.600881	21.581932	8.381209	83.267151	2.67183863076817e-06	3.1689057019802	up
MsG0480023898.01	403	367	967	2438	2930	10016	8.888656	8.751974	20.684669	43.234837	66.237053	196.984772	0.00010181199221822	2.49549799007369	up
Medicago_sativa_newGene_8412	0	0	0	79	42	124	0	0	0	7.702747	5.273714	13.561052	4.63051324580513e-12	4.78115811783142	up
Medicago_sativa_newGene_12601	472	439	911	1917	1087	1856	5.386538	5.148504	9.720188	17.809556	13.49772	19.075206	0.00614150782629792	1.1958342681252	up
Medicago_sativa_newGene_5541	2629	1548	853	556	412	150	90.488785	57.578709	28.459906	15.36127	14.493529	4.578504	0.00107071204371076	-1.94919048311841	down
MsG0880041985.01	451	729	1339	3780	2105	3114	11.127736	19.45977	32.107876	75.08564	53.28867	68.592926	0.00263490698193783	1.51925739568215	up
Medicago_sativa_newGene_3335	1273	547	651	147	316	154	16.067891	7.466781	7.967178	1.490612	4.079201	1.817935	0.00189331559400502	-1.74881689090084	down
MsG0780041165.01	67	117	173	412	300	648	4.425352	8.338794	11.077073	21.932825	20.354736	38.205139	0.00368982264973591	1.58801041675847	up
MsG0480018969.01	1960	1586	2088	7601	3065	28346	76.004211	66.463898	78.514381	236.774094	121.712364	979.250488	0.00239201572881481	2.11217208730363	up
MsG0180004743.01	30	35	46	0	0	0	0.887521	1.117379	1.308525	0	0	0	8.75329920591958e-09	-4.19637395772918	down
MsG0180004741.01	855	562	554	219	283	119	23.927748	16.984393	15.116984	5.003559	8.039101	3.063863	0.00134851542661179	-1.56854769826536	down
MsG0480021652.01	170	201	395	1075	544	1677	7.120784	9.088484	16.083374	36.257912	23.372257	62.71307	0.00180627019010183	1.72983589009344	up
MsG0180004920.01	832	770	802	2341	1316	1903	25.069379	25.120602	23.543477	56.107395	40.604759	50.89424	7.66291765695377e-06	1.04292623508434	up
Medicago_sativa_newGene_2323	2087	2741	3691	5705	11084	10035	29.691437	41.56362	51.744803	66.660783	157.563788	130.268805	0.00524352454184466	1.43596374677695	up
MsG0880042456.01	10509	3423	3966	76	721	959	373.031647	131.294403	136.499634	2.152957	26.192743	30.299309	0.00147197270842795	-2.3994792230548	down
MsG0680031719.01	924	1362	2529	5205	4835	9908	24.393257	38.888599	64.772728	110.448799	130.791122	233.187378	0.00175758560873671	1.71219908611346	up
MsG0480020961.01	770	817	1395	3488	2117	3520	5.564159	5.823993	8.792809	20.385344	15.241698	23.901828	0.000287508374200654	1.39538768579771	up
MsG0380013071.01	3114	1260	1343	1024	579	817	41.75032	18.261436	17.463388	11.025707	7.945898	9.74934	0.0043038929522447	-1.2477438427387	down
MsG0780039941.01	1109	553	785	502	221	342	14.140108	7.616829	9.707118	5.142876	2.879973	3.88401	0.000588064068105841	-1.26340636252343	down
Medicago_sativa_newGene_11674	129	153	334	733	526	1110	6.337829	8.161345	15.987773	29.103977	26.634409	48.923531	0.00247067050417474	1.6230249258867	up
MsG0380017666.01	461	402	411	125	167	185	5.852161	5.503596	5.058316	1.269223	2.166599	2.084164	0.000165016639614597	-1.41571908958263	down
MsG0280008271.01	159	146	489	1109	1356	3788	9.19551	9.100093	27.45248	51.568008	80.371796	195.369339	0.000315201878648182	2.35229890730519	up
Medicago_sativa_newGene_6138	45	44	64	14	11	15	5.344656	5.673958	7.3934	1.342303	1.330945	1.583586	0.000537623772639949	-1.82389792901799	down
MsG0080049131.01	132	152	178	760	195	572	11.522659	14.238162	15.601888	54.809505	17.72491	44.802586	0.00907342875693387	1.37207963807956	up
MsG0480021956.01	68	54	35	5	0	0	2.282046	1.973673	1.137642	0.123809	0	0	3.35839100746204e-06	-3.41482491424515	down
MsG0180004733.01	2908	3112	2789	1330	1679	1166	174.525085	201.882141	162.318863	64.099358	103.165611	62.317413	0.00409902758224613	-1.10514708691681	down
MsG0180003986.01	3652	2568	2294	1782	1196	739	37.318535	28.352558	22.723982	14.622943	12.509247	6.723346	0.00289049672607904	-1.2381548333648	down
MsG0080048345.01	15	41	60	382	86	296	0.452943	1.353434	1.778118	9.448251	2.707381	8.116539	0.00294250902729078	2.01189627062543	up
MsG0280010437.01	657	611	425	24	157	126	14.327245	14.40381	8.978872	0.407791	3.487075	2.441218	0.00526032966427955	-1.95541416424526	down
MsG0580024829.01	91	52	208	1567	332	1566	6.910854	4.276118	15.395949	96.193489	25.946527	106.598923	5.54309668515115e-05	2.56364882401171	up
MsG0380015611.01	11	9	15	103	127	563	0.614918	0.496913	0.808492	4.676594	7.35473	28.465599	6.15212536580964e-07	3.34769883513725	up
MsG0880047399.01	100	49	114	267	691	1851	4.023937	2.103465	4.439273	8.646742	28.539429	66.551262	6.76668961368447e-05	2.66957929919451	up
MsG0680030732.01	260	261	295	644	475	1431	10.098263	10.950459	11.113662	20.100389	18.881737	49.522331	0.00975044661777925	1.36950897468198	up
MsG0280011171.01	70	80	130	394	216	605	3.349225	4.13467	6.096929	15.296644	10.664031	26.038996	0.000563570021002279	1.77269517180513	up
MsG0380017240.01	340	256	194	98	117	142	4.115813	3.339823	2.27603	0.951213	1.443165	1.521479	0.00974429320200796	-1.14332526038445	down
MsG0680030621.01	1064	1632	1801	8213	3530	38176	16.08346	26.66213	26.404917	99.746628	54.64843	514.207397	0.00049689769805425	2.50620531696537	up
Medicago_sativa_newGene_9509	503	435	736	20255	2449	11332	10.186738	9.51479	14.45891	329.804016	50.828125	204.615372	1.36614322113489e-09	3.45166149995182	up
MsG0580025607.01	977	1103	804	263	357	344	25.02549	30.542583	19.96311	5.411618	9.355966	7.842698	9.30282962984206e-05	-1.56852830755995	down
MsG0880043866.01	316	300	358	1099	546	1748	12.66192	12.973049	13.896195	35.380665	22.392828	62.399204	0.00166183974977313	1.51601653642692	up
MsG0780040613.01	5	22	14	184	52	905	0.333719	1.706202	0.972156	10.756286	3.880834	58.833599	0.000206489862494541	2.92807794195553	up
MsG0480018135.01	21	12	18	137	99	156	0.673285	0.396549	0.544155	3.535668	3.271004	4.481381	1.41907982438983e-10	2.61725601628906	up
MsG0880043621.01	52	25	84	131	166	616	2.754205	1.442672	4.336261	5.633261	9.064878	29.367624	0.00773915066439005	1.91216508587976	up
MsG0680030865.01	541	510	399	240	166	106	20.462294	20.861883	14.654264	7.279739	6.40164	3.556484	0.000147478096939769	-1.53649204469735	down
Medicago_sativa_newGene_12334	150	307	174	27	67	42	3.049982	6.739744	3.427621	0.440152	1.38976	0.753651	0.00220193094442968	-1.92648345231526	down
MsG0380016962.01	894	381	365	169	178	84	16.051369	7.390379	6.343349	2.437614	3.258234	1.328137	0.000915790929608857	-1.76196220680093	down
MsG0380015350.01	142	163	79	23	47	40	5.211607	6.483008	2.800145	0.659765	1.750349	1.285127	0.00817334469389436	-1.6115886133065	down
MsG0180005553.01	142	144	156	35	54	35	6.153224	5.550617	6.007713	1.017643	2.064585	1.308752	0.000132805944944082	-1.75169994488195	down
MsG0280009764.01	62	61	59	449	66	567	4.62641	4.929321	4.249953	27.004181	4.99475	37.852203	0.00504736433595056	1.91713357934625	up
MsG0780039422.01	755	802	535	350	305	224	35.21413	40.426155	24.202154	13.095262	14.54302	9.307701	0.000799901806825165	-1.29952325527724	down
MsG0380018043.01	158	116	83	47	53	42	7.080393	5.617126	3.606646	1.688012	2.435113	1.651659	0.00674572607805045	-1.2988852997472	down
MsG0480018517.01	75	97	71	4	11	16	7.794586	11.02718	7.145789	0.328563	1.154876	1.479389	6.52436303876547e-05	-2.50496774166773	down
Medicago_sativa_newGene_4694	2053	1326	1476	1187	599	380	74.71069	52.933234	52.256418	35.341214	22.429871	12.484831	0.00933228647925293	-1.21083851686981	down
MsG0280011286.01	0	0	0	235	105	136	0	0	0	22.776091	12.977136	14.577897	7.98668787011505e-22	5.88393318437603	up
MsG0480023735.01	1119	134	300	10	20	43	22.933468	2.951208	5.966644	0.158179	0.411972	0.783919	5.66395947401997e-06	-3.20509229243738	down
MsG0080048348.01	7	17	16	219	89	184	0.236852	0.679156	0.563486	6.547904	3.367514	6.084668	1.33848202942892e-08	2.97745657853842	up
MsG0880046975.01	20	21	23	1050	174	77	0.991965	1.109023	1.117868	43.152588	9.115519	3.51089	3.99234302966848e-05	2.9612462889047	up
MsG0480023517.01	316	322	539	1189	1170	3047	4.074847	4.483438	6.737001	12.317672	15.446428	35.020508	0.000545477272808949	1.85769375070066	up
MsG0180004618.01	14	21	21	222	56	84	0.171341	0.274707	0.251436	2.21251	0.703099	0.923703	0.000600501563751475	2.08100641109702	up
MsG0480023102.01	41	41	40	409	149	417	1.090746	1.188829	1.042085	8.849571	4.116062	10.017071	8.75329920591958e-09	2.5752772522068	up
MsG0680030695.01	338	81	133	5174	218	705	7.396923	1.913714	2.817255	91.108757	4.879677	13.749381	0.00652497035880042	2.19070236257053	up
MsG0180005949.01	405	234	270	1887	315	1540	25.371399	15.838483	16.369146	94.961586	20.203226	85.948914	0.00837870243938257	1.59980425091693	up
MsG0880044208.01	115	111	141	529	189	276	6.925928	7.226144	8.2363	25.596159	11.655733	14.821788	0.00736460974488549	1.1710134149087	up
MsG0580026085.01	1404	1003	1616	2637	3954	5214	35.59692	27.48341	39.746975	53.734104	102.708992	117.820442	0.00187668459311548	1.3864426660662	up
MsG0380012876.01	650	581	580	381	261	147	19.796577	19.140306	17.12771	9.316201	8.121425	3.988257	0.00370762154204188	-1.24534172618472	down
MsG0480019356.01	208	234	144	93	89	66	5.421687	6.590743	3.626772	1.93336	2.376864	1.532528	0.00522271936205923	-1.26235918566126	down
MsG0480022956.01	44	43	49	22	16	14	6.029141	6.484217	6.533749	2.420222	2.189785	1.66918	0.00835187434519742	-1.36628347359907	down
Medicago_sativa_newGene_3054	95	59	93	264	260	845	3.080359	2.075055	2.879561	7.011996	8.697716	25.508991	0.000496575680921761	2.04829622464987	up
MsG0480024029.01	68	113	219	632	450	975	6.627548	11.964834	20.991117	50.165867	45.512066	85.768623	0.000528659982024003	1.94501762381187	up
MsG0880043415.01	49	45	102	417	357	590	0.754386	0.75011	1.52114	5.182156	5.656868	8.128756	6.1309178907743e-08	2.45238590374559	up
Medicago_sativa_newGene_7188	67	62	89	184	127	246	1.432424	1.444739	1.857159	3.182569	2.795339	4.729331	0.00834679148981812	1.15082984365477	up
MsG0180004868.01	113	67	124	217	208	318	7.562717	4.852024	8.014614	11.683925	14.243267	18.94639	0.00873345677336907	1.13083601432127	up
MsG0880047544.01	906	1506	1519	4258	3715	6188	16.516765	29.758584	26.659719	62.35279	69.585729	100.407601	0.000250466080679857	1.58880154238348	up
MsG0180005396.01	5261	3002	3141	3040	1247	1412	72.785126	44.8862	42.132931	33.788689	17.658773	17.40143	0.00936543204744563	-1.08290092413318	down
MsG0380017940.01	10	15	20	132	25	96	0.301711	0.500964	0.612784	3.371993	0.809709	2.700209	0.008186420422545	1.82778241155429	up
MsG0180004579.01	846	507	535	399	315	202	9.57279	6.191601	5.8717	3.619147	3.639894	2.034407	0.00756607621184335	-1.0779962109688	down
MsG0380014903.01	326	140	129	62	62	37	5.082645	2.358835	1.945562	0.772606	0.987278	0.505183	0.00112664065185865	-1.73209364440495	down
MsG0780039224.01	71	23	73	297	101	210	1.194462	0.41299	1.191587	4.043096	1.738904	3.157448	0.00833719652960717	1.51792292062952	up
MsG0880047442.01	92	87	48	0	0	10	2.490618	2.532389	1.236055	0	0	0.236057	0.0037258592615289	-2.46563885731578	down
MsG0580025450.01	1473	1981	3472	5736	5974	13701	19.587317	28.469795	44.785542	61.279594	81.365639	162.350723	0.0063083548533839	1.55456030605058	up
MsG0680033238.01	80	87	39	0	9	4	1.727405	2.036743	0.818684	0	0.188276	0.063654	0.000936390912582832	-2.61290642727334	down
MsG0780039769.01	15	31	74	290	207	304	0.339629	0.77693	1.695906	5.495574	4.997966	6.394562	0.00029476626806592	2.19600158993442	up
MsG0280009673.01	92	65	111	952	230	969	5.514511	4.2356	6.506023	46.278996	14.249469	52.259518	2.4350043196331e-06	2.48717762600668	up
MsG0180000609.01	4908	6117	3998	1725	2574	1583	54.244125	73.074165	42.847305	15.308002	29.131845	15.579989	0.00513068039069599	-1.3231654353171	down
MsG0580026558.01	121	185	91	67	40	34	4.613016	7.641963	3.347867	2.055293	1.541935	1.134856	0.0063083548533839	-1.48773103968247	down
MsG0380017919.01	669	518	406	218	127	42	10.188279	8.531357	5.993747	2.669937	1.971442	0.570303	0.00126804857924304	-1.88854216524166	down
MsG0180002023.01	1001	738	1140	3318	1285	3294	10.494333	8.361149	11.584369	27.945589	13.791099	30.772047	0.00374493989748275	1.22359390893064	up
MsG0480019072.01	32	19	29	100	46	110	0.497316	0.310446	0.435888	1.252028	0.726731	1.515459	0.00812499353359269	1.39296225895649	up
MsG0880043835.01	392	291	417	1831	596	2152	4.7902	3.83019	4.936305	18.217983	7.441635	26.164211	0.000408269282724033	1.72646379534433	up
MsG0180004739.01	25331	27060	21445	13253	14090	9724	1152.503296	1330.672607	946.19873	484.398102	656.44989	394.136841	0.0049725457890191	-1.0458865904144	down
MsG0180003780.01	804	421	361	13	70	16	8.1175	4.591644	3.529568	0.104654	0.714746	0.14154	8.84817801304156e-06	-3.02123015280843	down
MsG0880046867.01	242	161	101	19	26	11	10.637014	7.665337	4.294809	0.648758	1.144919	0.428218	2.63147469659699e-07	-2.79269166390379	down
MsG0780036638.01	1138	1417	1496	3313	2840	7681	25.618452	34.492535	32.661213	59.938656	65.510689	154.122665	0.00432278814458587	1.483690874447	up
Medicago_sativa_newGene_10661	456	1684	2500	4079	7959	13680	14.013608	56.588556	75.492005	102.06805	254.697014	381.21196	0.00835187434519742	1.87217559762334	up
Medicago_sativa_newGene_12519	152	278	421	784	1200	3325	2.535251	4.651768	7.310801	11.251452	21.010405	52.90111	0.00170733981259176	2.07118145781598	up
Medicago_sativa_newGene_5135	311	215	260	71	52	82	6.333973	4.718266	5.135591	1.148272	1.075338	1.487508	2.60793579638317e-11	-1.96646641869235	down
MsG0380015986.01	6240	4669	7816	18122	11060	16577	296.418579	239.710358	360.104095	691.610962	538.040161	701.601685	7.26873431709828e-05	1.13069327755126	up
Medicago_sativa_newGene_7967	1620	913	907	558	570	581	21.616414	13.134256	11.685136	5.880912	7.645868	6.829538	0.00428945772767688	-1.03219553347124	down
MsG0580024755.01	836	1423	986	288	380	127	26.327452	48.416759	30.093155	7.282802	12.254972	3.555757	0.00112264226179447	-1.8595720582393	down
MsG0880042776.01	3040	4708	8975	14058	16655	29004	147.658279	247.204117	422.841187	548.656189	828.584106	1255.287842	0.00835187434519742	1.5213197393132	up
Medicago_sativa_newGene_9266	98	81	72	4	7	3	1.748194	1.558778	1.252247	0.046125	0.113787	0.038912	7.07764769429431e-12	-3.61227082113758	down
MsG0380016061.01	2124	1881	4949	20417	6761	12310	52.01453	49.795593	117.574348	401.807007	169.617203	268.662598	0.000807959827845227	1.75600621032975	up
MsG0280007124.01	858	454	463	252	207	67	26.30139	15.035766	13.748822	6.194595	6.49618	1.820199	0.00511341595896504	-1.61170455753465	down
Medicago_sativa_newGene_7148	6	15	20	80	94	60	0.223813	0.58208	0.697667	2.397371	3.583757	1.981234	0.0016391500362378	1.99715145526704	up
MsG0580029070.01	94	28	79	26	8	9	2.032827	0.660713	1.665676	0.444	0.15819	0.168376	0.00420092310527333	-1.91870004946762	down
MsG0880047048.01	1365	1225	1928	4133	2501	7523	134.083253	131.774819	183.976597	322.721897	253.702407	661.348338	0.00564691931158006	1.38631176791143	up
MsG0380016720.01	1347	667	1223	80	306	44	37.570171	20.100105	33.05978	1.788868	8.741257	1.077771	0.00231097457269812	-2.19448827159625	down
MsG0580029922.01	1664	1379	2781	5774	3255	8333	15.454242	13.840242	25.053755	43.092278	30.967358	68.971863	0.00584799256073719	1.33045252612779	up
Medicago_sativa_newGene_10034	11	31	28	149	54	109	0.200745	0.609408	0.498699	2.300529	1.035122	1.836775	0.00982483096179771	1.63886951975426	up
MsG0280007915.01	285	393	395	8941	1786	4272	20.622543	30.796841	27.758015	521.199219	132.695328	276.136169	1.82571055875112e-10	3.14688687871588	up
MsG0780041254.01	243	167	180	57	99	57	15.809272	11.719499	11.361661	2.970426	6.563964	3.267442	0.00585611817177169	-1.37624559719193	down
MsG0380016545.01	55	60	179	17	16	32	2.783812	3.282485	8.798942	0.666667	0.818523	1.434602	0.00672115789373689	-1.84211332536761	down
MsG0280011265.01	52	67	54	91	208	1851	1.381173	1.920259	1.390872	1.936314	5.66012	43.866554	0.0041668767727648	2.32368762079753	up
MsG0580027359.01	511	488	488	270	263	205	7.941966	8.205963	7.356097	3.374339	4.186887	2.830477	0.000571446744751787	-1.07641935198586	down
MsG0280008295.01	260	200	350	833	413	828	2.793072	2.31791	3.651914	7.205632	4.54918	7.937276	0.00333433998701332	1.15380429854497	up
MsG0680030550.01	914	421	354	183	111	239	10.502622	5.224755	3.939554	1.687595	1.305509	2.446364	0.00141021927360281	-1.5919570107642	down
MsG0580024759.01	2284	1009	1210	708	422	176	32.120239	15.329925	16.50078	7.990751	6.067902	2.203327	0.00281830211702225	-1.66977780239273	down
MsG0380015987.01	2266	1674	2755	5734	3845	5278	152.808853	121.955017	180.139282	310.648102	265.506012	317.118561	0.000165680281076748	1.00707211097398	up
MsG0380015369.01	23	126	66	850	280	541	0.373564	2.209219	1.033748	11.117147	4.668788	7.846736	0.00118649766652108	2.16986122508891	up
MsG0280011194.01	144	74	103	48	45	37	4.658369	2.587138	3.224885	1.22565	1.481018	1.039949	0.00295161063978301	-1.29004149000827	down
Medicago_sativa_newGene_11559	26	38	40	205	97	210	3.647892	5.757697	5.384234	23.361439	14.073697	26.578569	3.6990798331809e-05	1.94029820745555	up
MsG0680034598.01	283	191	271	132	110	63	3.885068	2.83867	3.618354	1.459449	1.542291	0.763176	0.00183970515913989	-1.30036469380435	down
MsG0480022178.01	202	264	160	3339	343	1192	9.029318	12.741191	6.935462	119.944351	15.693993	47.469589	0.00109965055831476	2.1688247765294	up
MsG0080049150.01	1660	1668	2765	5261	4509	21834	7.927739	8.609154	12.806252	20.182249	22.051905	92.896324	0.00494594122855121	1.86416915001924	up
MsG0680030651.01	1061	1123	719	277	399	127	30.169363	34.517414	19.815294	6.329807	11.611667	3.211828	0.00302183440013914	-1.68875419208371	down
MsG0480022231.01	293	245	323	778	496	2993	5.975161	5.396806	6.400044	12.758302	10.369177	54.492306	0.00769360195324093	1.79644293042186	up
Medicago_sativa_newGene_2395	45	37	17	274	46	242	1.511425	1.348681	0.557616	7.524978	1.595775	7.369428	0.00771911073466728	1.84741716012595	up
MsG0280008387.01	239	126	167	82	81	50	11.880518	6.786227	8.057615	3.274977	4.091049	2.20157	0.00338923224283676	-1.29656301604817	down
MsG0680033340.01	25	19	29	72	51	82	0.245502	0.202437	0.280093	0.577372	0.518238	0.729166	0.00871278260580779	1.2624887795075	up
MsG0380015397.01	345	489	614	2011	873	1569	8.058485	12.358766	13.915318	37.790493	20.9048	32.694221	0.00155994748031139	1.34651917361339	up
Medicago_sativa_newGene_10920	34	59	201	994	263	795	0.492522	0.929569	2.857495	11.80097	3.938963	10.383978	0.00317056200408705	2.06453376785465	up
MsG0080048001.01	248	82	149	74	39	63	7.733597	2.749684	4.510946	1.835767	1.229789	1.743125	0.00632605843045928	-1.3921399871965	down
MsG0080048312.01	1008	1120	1642	4344	2289	8188	19.056524	22.890234	30.1252	66.02121	44.337303	137.996719	0.00240634909938709	1.6340178230499	up
MsG0580029932.01	271	219	260	137	79	47	4.711378	4.099684	4.37602	1.905826	1.405668	0.717595	0.000636644095767322	-1.52856334003473	down
MsG0280008932.01	1483	1821	2213	7837	2938	10212	40.099281	53.198559	58.013016	170.227066	81.353722	246.00235	0.00164644090607209	1.58881793915528	up
MsG0780036854.01	25	27	23	128	52	276	0.439284	0.512024	0.383526	1.816816	0.945006	4.359501	0.00229121662905097	2.00848267709474	up
MsG0380014166.01	6727	8339	9603	23342	16207	26488	164.904007	220.949097	228.308075	459.698578	406.879791	578.518616	0.000294738375265602	1.22753573098735	up
MsG0380016463.01	243	150	265	1002	573	1344	5.573399	3.721591	5.896418	18.522873	13.486761	27.558403	1.88502632022348e-06	1.90159649151471	up
MsG0580028352.01	326	79	104	43	49	33	6.50494	1.699819	2.000858	0.687877	0.996945	0.572084	0.00679607204071076	-1.72077874370261	down
Medicago_sativa_newGene_10509	478	461	882	3985	1871	4655	17.368435	18.135023	31.105785	116.519623	69.718025	150.945404	6.39888189873259e-07	2.18781904669051	up
MsG0580024986.01	40	94	88	1056	180	538	1.123574	2.915672	2.422898	24.343845	5.279236	13.755733	0.000310279035199243	2.26642532410606	up
MsG0880046706.01	103	89	93	22	37	13	1.930146	1.789646	1.692408	0.32206	0.69754	0.207303	0.00239201572881481	-1.77048345122884	down
MsG0780039446.01	1287	514	578	193	233	161	17.177414	7.416816	7.478441	2.06245	3.175148	1.911787	5.36678872349487e-05	-1.87808516843546	down
MsG0880047081.01	150	148	264	3660	991	7753	10.625111	11.322267	18.217768	209.378983	72.211655	491.858917	8.75329920591958e-09	3.5020812726522	up
Medicago_sativa_newGene_3739	2037	1475	3918	7069	4307	29873	19.123557	22.867192	28.585174	42.810311	51.370039	308.383925	0.00988680145304333	1.85901506602008	up
MsG0180004448.01	1140	830	777	496	381	175	25.563507	20.118536	16.892998	8.925712	8.746556	3.481286	0.00378180946193554	-1.37533099779995	down
Medicago_sativa_newGene_3379	157	93	129	917	214	655	4.537235	2.903095	3.589309	21.277323	6.307908	16.862488	0.000303970199199611	1.84726374841508	up
MsG0880044264.01	93	68	180	472	203	631	1.154739	0.913548	2.185006	4.74992	2.595059	7.044796	0.00576724609123595	1.58121385490098	up
Medicago_sativa_newGene_10745	681	286	360	68	61	22	11.611669	5.268539	5.952645	0.928376	1.066208	0.326353	5.32639705866043e-08	-2.81062519614294	down
MsG0180001050.01	33	112	135	1064	240	573	0.855491	3.153351	3.418159	22.40554	6.440329	13.391361	0.00211825215837059	2.03402898443053	up
MsG0880041969.01	897	473	582	435	307	248	15.5748	8.878013	9.802418	6.069982	5.457323	3.828097	0.00472398967815737	-1.03033403018328	down
MsG0580029611.01	690	383	484	331	243	240	29.882978	17.904802	20.311735	11.512236	10.736118	9.24791	0.00086712139681047	-1.00117499883818	down
MsG0080047987.01	144	99	164	516	234	412	2.826759	2.104319	3.13777	8.17526	4.722758	7.243129	0.000361815353352224	1.30387625216423	up
MsG0880044374.01	522	545	863	1525	1154	1915	7.030531	7.939182	11.278037	16.505606	15.925613	22.983032	0.00676513637690564	1.07055361992312	up
MsG0180005636.01	119	174	461	1291	596	1859	3.214861	5.098162	12.161772	28.244278	16.59407	45.103252	0.00428606671086491	1.81577217295755	up
MsG0280007908.01	19	88	75	1649	193	348	1.074982	5.509027	4.243587	77.490662	11.561107	18.120455	0.00144902481074653	2.38482965350371	up
MsG0880045237.01	84	157	76	38	24	20	1.722079	3.474919	1.499709	0.615254	0.49649	0.362485	0.00131370807622743	-1.85114879384193	down
Medicago_sativa_newGene_9345	178	259	291	794	401	813	6.041024	9.513834	9.615301	21.767634	14.121593	24.650021	0.00576724609123595	1.2095046083841	up
MsG0380013530.01	1863	443	636	430	265	225	43.84901	11.254887	14.514145	8.12935	6.366617	4.714277	0.00835187434519742	-1.52837340348568	down
MsG0280007354.01	145	111	172	426	478	1103	3.656516	3.026654	4.212904	8.66859	12.391838	24.892344	0.000176152256005924	1.9205929842047	up
MsG0780038457.01	571	356	365	202	163	96	9.348319	6.305111	5.789863	2.659052	2.732715	1.399049	0.000302566262625288	-1.48487903292246	down
MsG0380016662.01	377	168	226	125	76	35	23.333296	11.20786	13.537066	6.202406	4.801841	1.890923	0.00379783803170705	-1.60488354175532	down
MsG0780039503.01	336	186	251	65	34	99	10.586799	6.333448	7.674577	1.631066	1.070221	2.783524	6.22602272682783e-05	-1.88698785848248	down
MsG0480021420.01	1128	935	1340	3910	1952	3541	55.072538	49.34696	63.390129	153.367943	97.279295	153.949882	3.27765574129246e-05	1.27609002802418	up
MsG0580025207.01	509	515	545	1573	866	1629	5.300525	5.786567	5.5015	13.151353	9.225582	15.105412	0.0002106419410514	1.18201367600261	up
MsG0280009630.01	84	111	201	869	401	700	5.633667	8.126023	13.213043	47.332058	27.82275	42.277065	2.22908391194338e-05	1.96191242169079	up
Medicago_sativa_newGene_7579	15	28	25	557	95	37	0.478863	0.966495	0.765727	14.29016	3.079123	1.029792	0.0068717638276281	2.13423808380481	up
MsG0480020873.01	142	190	77	50	48	48	2.652557	3.820094	1.3849	0.742353	0.903965	0.79195	0.00989689677547537	-1.4363901563987	down
MsG0380016359.01	512	493	616	10311	1736	6952	6.55114	6.817914	7.650247	106.104874	22.76935	79.332863	2.28773195996821e-08	2.91407542951461	up
MsG0580028897.01	310	128	105	56	25	24	5.225628	2.27155	1.726321	0.834444	0.491192	0.337094	0.000107327425054606	-2.1648893355463	down
MsG0480018474.01	28	21	37	128	45	230	2.197497	1.780402	2.85214	8.294445	3.693922	16.494558	0.00898480757539638	1.72783188117617	up
MsG0380016227.01	767	774	1052	1991	1706	2595	6.159357	6.717292	8.193147	12.849163	14.030605	18.570827	0.00107760347935581	1.1182767444191	up
MsG0780036797.01	259	89	172	55	70	44	8.311423	3.05997	5.355319	1.406017	2.275669	1.236789	0.0062347513727459	-1.47577070467842	down
MsG0180005934.01	535	623	1193	2635	1563	2023	4.156466	5.231095	8.988863	16.447004	12.434163	14.005175	0.0081847993727784	1.1742015459122	up
MsG0780036976.01	20	33	36	310	110	227	1.192654	2.161945	2.137197	15.480519	7.011124	12.573684	1.06383860875608e-06	2.38645195173365	up
MsG0880046281.01	242	317	469	2591	609	1352	2.386372	3.381917	4.492924	20.57218	6.162722	11.898053	0.00156980017561015	1.70953287736979	up
MsG0180004965.01	12	14	38	148	50	391	0.125391	0.160506	0.390227	1.277416	0.540881	3.742334	0.00245141231167322	2.2643816168931	up
MsG0580029581.01	465	662	1022	2924	1724	1952	14.458472	22.23752	30.809256	73.037735	54.88372	54.071026	0.00147378266087563	1.3639512417176	up
MsG0580024435.01	455	247	420	930	631	1402	18.438658	10.800932	16.53813	30.334156	26.240444	50.691315	0.00479516009364292	1.21855745815944	up
MsG0580026206.01	4391	1335	3028	225	804	748	104.289215	34.273876	69.745399	4.276197	19.550749	15.810991	0.00365481180972326	-1.88040489610681	down
Medicago_sativa_newGene_4604	23	47	40	95	144	164	3.201394	7.067592	5.355408	10.704701	20.746351	20.557913	0.00885103917111313	1.53711865828432	up
MsG0880046858.01	329	276	79	19	33	26	5.606035	5.086011	1.298512	0.253635	0.574818	0.388491	2.85951534122668e-05	-2.62028691751569	down
MsG0480022298.01	171	177	110	59	62	27	3.315757	3.707061	2.076276	0.916942	1.217603	0.459705	0.00490668230081361	-1.54244694842524	down
Medicago_sativa_newGene_11455	10	15	21	86	36	96	0.426032	0.724615	0.903278	3.115857	1.650259	3.850285	0.00401124118698785	1.76753471291783	up
MsG0780039968.01	101	311	523	2965	1485	2049	1.142546	3.815175	5.749394	27.033255	17.257757	20.717232	0.000222004725428174	2.21373776507572	up
MsG0580025837.01	599	267	376	245	170	112	7.040365	3.386086	4.278235	2.31349	2.038918	1.164963	0.00663381731131232	-1.23414903713515	down
MsG0380015558.01	55	39	30	1783	132	226	1.489279	1.136764	0.772915	38.965961	3.657245	5.464533	0.000154790441888786	2.774667239375	up
MsG0180000685.01	128	162	120	78	33	24	4.455616	6.089033	4.036725	2.181609	1.157489	0.719483	0.0036615570839372	-1.59202453051368	down
Medicago_sativa_newGene_11845	38	24	99	154	262	691	1.829219	1.269084	4.718184	6.076103	13.190093	30.351078	0.00298744233418491	2.11860831083976	up
MsG0280010791.01	61	42	33	602	90	644	7.057092	5.264556	3.693496	56.518135	10.72764	67.102974	8.47991440376012e-05	2.52754124003138	up
MsG0880046308.01	10	11	10	33	80	55	0.146569	0.169051	0.139594	0.385922	1.198671	0.71877	0.00375221618870543	1.9405408102145	up
Medicago_sativa_newGene_3214	27	13	24	119	54	242	0.242922	0.12285	0.204704	0.870903	0.4974	1.959258	0.000823577381862625	2.13737793884462	up
MsG0180005431.01	2569	3005	2123	1570	1162	878	20.84656	26.359468	16.70525	10.234884	9.65581	6.345595	0.00183970515913989	-1.17331723879663	down
MsG0380015175.01	4013	7006	7351	11672	20814	31626	66.614006	125.686111	118.3396	155.645157	353.831696	467.711182	0.00871278260580779	1.50097750555207	up
MsG0480018904.01	511	878	1109	2908	1757	2726	18.118704	33.641537	38.11087	82.831223	63.781445	86.090202	0.00352093008802261	1.30329106985005	up
MsG0180005939.01	1304	1390	2396	4677	2932	6067	34.711203	40.010116	61.934308	100.144123	80.008524	144.072605	0.00692744235822197	1.20453606716794	up
Medicago_sativa_newGene_9840	169	52	56	0	6	6	7.827429	2.576966	2.494746	0	0.252547	0.231544	4.6029929071802e-05	-3.04954300901622	down
MsG0480019635.01	291	262	189	70	110	65	9.539637	9.299674	6.00748	1.843532	3.699997	1.879954	0.0020352852763632	-1.51551831776379	down
MsG0180003921.01	537	162	183	108	38	35	7.152876	2.320406	2.355647	1.148543	0.512154	0.411822	0.000826589126357867	-2.04145546496124	down
MsG0180004602.01	71	171	96	380	305	1310	3.217012	8.396578	4.215806	13.90926	14.246115	53.199306	0.00530878242563836	1.92116567743809	up
MsG0280011042.01	58	135	217	678	1322	2101	0.999255	2.536712	3.668332	9.497082	23.615871	32.651821	1.86209142193591e-05	2.6587780079702	up
MsG0780040656.01	274	158	130	622	307	1255	10.554773	6.553113	4.860976	19.244005	12.095824	43.110424	0.00730199656417405	1.59732670519127	up
MsG0280009451.01	3688	2615	2283	448	933	747	111.76152	85.646126	67.07753	10.897099	28.932016	20.166973	9.41937895704567e-05	-1.85946608923751	down
MsG0480022572.01	3	5	4	115	35	69	0.05073	0.110072	0.066303	1.885625	0.732592	1.249447	2.55704460874067e-07	3.18893247271359	up
Medicago_sativa_newGene_11585	342	52	134	19	20	43	16.880419	2.750267	6.418979	0.716074	0.993587	1.868676	0.00239201572881481	-2.12346475191503	down
MsG0580029885.01	42	53	125	278	385	309	1.601287	2.214957	4.65939	8.636099	15.243177	10.646656	0.00147631159936888	1.8058804964811	up
Medicago_sativa_newGene_3393	383	137	198	47	85	21	4.966712	1.936964	2.67582	0.697707	1.165395	0.56948	0.00595651469373674	-1.82681954127895	down
MsG0280008590.01	285	223	406	694	829	2154	9.465354	7.980544	13.064631	18.522161	28.189247	63.765095	0.00334576777447526	1.68427292255763	up
MsG0180003268.01	493	142	175	57	40	42	8.072649	2.497195	2.771718	0.740797	0.659305	0.600508	1.43477057055232e-05	-2.29443833032492	down
MsG0080048520.01	388	558	847	1940	1379	3356	8.709322	13.535438	18.457241	35.027527	31.729	67.196686	0.0022649351092442	1.58412407491943	up
MsG0880047362.01	62	57	30	10	14	7	6.068114	6.042953	2.787434	0.776021	1.336746	0.562378	0.00264658624415048	-1.94387458405269	down
MsG0880047354.01	34	51	148	266	376	1777	0.957154	1.549338	4.066527	6.047061	10.906488	44.911148	0.00166183974977313	2.37974818136354	up
MsG0580024915.01	1488	1886	605	224	258	63	40.340672	55.277149	15.907968	4.879007	7.147375	1.518111	0.000169060563483658	-2.42775849768573	down
MsG0180005962.01	1414	1830	2634	6326	5253	9075	39.722015	55.565926	71.768753	142.791504	151.149002	227.19014	0.000176152256005924	1.57567307054613	up
MsG0580028306.01	415	170	237	131	70	63	5.941219	2.630527	3.29417	1.500598	1.020462	0.805262	0.000423473494196831	-1.60875651878654	down
MsG0180000051.01	73	60	481	3319	2027	6771	1.531404	1.356887	9.857057	56.397896	43.909698	127.586121	1.43477057055232e-05	3.08314913330658	up
MsG0780039377.01	1761	1682	2575	5565	3516	6408	23.201427	23.948753	32.907028	58.907154	47.440365	75.224983	0.000991102363509581	1.17769432839872	up
Medicago_sativa_newGene_10430	101	33	100	1380	287	359	1.0727	0.358419	1.014226	11.705878	3.094705	3.328271	9.41741610489619e-05	2.42590649046282	up
MsG0580028957.01	259	148	278	853	363	801	6.930243	4.286112	7.214949	18.362312	9.951921	19.109171	0.00148121431117492	1.33316240680268	up
MsG0780036004.01	12	6	5	229	25	98	0.371029	0.206064	0.123287	6.69559	1.052405	3.288699	0.000116514539117678	2.75545144778557	up
MsG0380017877.01	462	473	371	132	224	95	6.731612	7.450859	5.246159	1.544226	3.347443	1.232403	0.00768628846396468	-1.42796669599566	down
MsG0580025977.01	918	573	357	111	167	79	37.706352	25.42626	14.206497	3.647935	7.018078	2.85661	5.68716630368327e-05	-2.13336514523595	down
MsG0580027927.01	2467	1127	694	677	264	191	35.683079	17.610399	9.723055	7.859782	3.907288	2.458582	0.00337654906953088	-1.77298229912446	down
MsG0280006583.01	22	47	119	445	172	400	0.358448	0.845051	1.924063	5.969271	2.928002	5.943352	0.00575354212834964	1.84799440720547	up
MsG0580025453.01	25	38	46	487	199	1208	1.29888	2.644427	2.494067	22.811301	11.667016	63.285507	1.94061617653729e-07	3.21079397858748	up
Medicago_sativa_newGene_7039	739	712	986	1632	1460	2606	47.811081	49.817139	61.894238	84.911354	96.817947	150.332047	0.00893968226812956	1.05661285320411	up
MsG0880045461.01	115	81	188	8	41	19	1.53599	1.162483	2.42642	0.077041	0.551725	0.223714	0.00723095325829005	-1.93031400631142	down
Medicago_sativa_newGene_2879	35	42	44	332	69	242	0.782837	1.375266	0.963385	6.681356	1.744637	5.6746	0.00118702279458035	1.89553382938471	up
MsG0180000295.01	1726	566	781	391	360	401	155.799301	55.159695	68.367355	28.289452	33.198376	32.226513	0.0044028323338671	-1.3471207419742	down
MsG0580025757.01	536	95	79	15	29	15	8.661286	1.645794	1.236858	0.186365	0.474076	0.210344	0.000302566262625288	-2.62546543221069	down
MsG0180001522.01	152	147	139	537	686	1121	6.462555	6.771917	5.73548	18.384378	29.931377	42.549297	5.39453545665967e-07	2.14871579531005	up
MsG0880045098.01	28	12	20	130	106	40	0.569246	0.266597	0.387274	2.172246	2.245899	0.740458	0.00504736433595056	1.77575841256024	up
MsG0780036865.01	559	232	208	147	75	40	10.641651	4.773378	3.832506	2.241557	1.447307	0.677907	0.00287467440688231	-1.76806596687604	down
MsG0480022305.01	83	53	183	322	511	993	5.201283	3.545834	11.123544	16.25717	32.923363	55.687515	0.00118330333592416	2.05340408779737	up
MsG0580027929.01	605	1160	1537	5067	3833	7313	29.248333	60.627407	72.082947	196.901581	189.859055	315.162506	8.66654411098894e-05	1.93927485519466	up
MsG0580027436.01	2685	1319	1124	570	401	497	29.15457	15.477783	11.833327	4.970712	4.450912	4.803048	4.06600365555396e-06	-1.78174312629105	down
MsG0680030329.01	314	233	195	18	42	14	7.722356	6.174977	4.641374	0.355775	1.050998	0.29591	2.34161087064313e-07	-2.8684477243283	down
Medicago_sativa_newGene_9776	100	185	170	843	342	353	4.14481	8.343353	6.851228	28.265436	14.609868	13.105465	0.00726706304676346	1.39331551198248	up
MsG0480019276.01	107	141	94	43	21	34	1.4105	2.013331	1.200568	0.449872	0.281591	0.389246	0.000114721370261028	-1.8009812254646	down
MsG0280009158.01	50	98	149	539	228	402	1.31274	2.767011	3.783967	11.379907	6.13721	9.411914	0.00399428108328394	1.58523926217552	up
MsG0480018807.01	451	245	425	1361	1090	1999	16.063255	9.416648	14.672325	38.954346	39.759048	63.46487	1.20910429200997e-06	1.79539562693197	up
MsG0680032111.01	335	209	135	50	81	16	4.381582	2.954101	1.713692	0.523315	1.086162	0.175348	0.00850911851050826	-1.80948370637811	down
MsG0180004596.01	121	112	332	1226	397	716	1.847158	1.846202	4.927119	15.113188	6.230914	9.78197	0.00528986501526892	1.62943836825021	up
MsG0680033601.01	500	625	861	1598	1624	1697	15.317494	20.68539	25.573053	39.344627	50.953957	46.335976	0.00319338694319241	1.13751458146881	up
MsG0580029133.01	3272	4568	8972	15733	18124	23503	84.915695	128.160736	225.868942	328.092285	481.788513	543.545715	0.00379783803170705	1.50566771089795	up
MsG0580025468.01	265	218	157	123	62	41	2.121984	1.8839	1.218219	0.786559	0.505169	0.28645	0.00306976039492202	-1.50167561919803	down
MsG0580027238.01	285	206	362	845	466	853	4.14366	3.222882	5.098052	9.864052	6.931777	11.047596	0.001351734980118	1.15944816045745	up
MsG0180005888.01	978	788	953	2643	1312	3421	19.601885	17.059713	18.524839	42.553017	26.92037	61.083084	0.00272434819647821	1.22549383855564	up
MsG0280011033.01	342	180	99	28	39	8	67.586769	38.257553	18.884516	4.338521	7.870665	1.330218	0.000299679581306569	-2.44401596871199	down
MsG0780041120.01	3380	2283	2271	763	1174	479	55.802391	40.736931	36.363071	10.114053	19.844465	7.032676	0.00140022152530613	-1.59225932157318	down
MsG0380015060.01	385	448	373	66	146	80	12.854212	16.169285	12.074287	1.751898	4.993155	2.371695	0.000389014258034273	-1.86649736954297	down
MsG0480018851.01	204	242	368	2942	1025	3751	4.094358	5.23118	7.155926	47.442287	21.06942	67.084824	2.95109756399662e-08	2.7358839451255	up
MsG0880042290.01	784	385	369	265	194	158	9.613557	5.09936	4.381342	2.606263	2.42864	1.718158	0.00187333202539598	-1.3186669322986	down
MsG0180005978.01	182	159	329	744	610	1416	3.008904	2.839372	5.272582	9.892367	10.337361	20.887281	0.00054174320651478	1.75037944695187	up
MsG0180000455.01	1137	537	660	408	262	220	9.963591	5.082512	5.605767	2.867022	2.344832	1.710888	0.000262932386011854	-1.40968985649704	down
MsG0480022246.01	228	162	203	1172	617	839	29.953957	23.068188	25.902796	124.074486	83.15313	98.437996	2.06384395557827e-16	1.95809169543413	up
MsG0580025674.01	245	342	333	765	722	4071	5.676011	8.633579	7.469776	14.203514	17.119712	83.89879	0.00543516430646116	1.95516986461502	up
MsG0780036636.01	203	174	219	683	406	1160	5.895509	5.471675	6.16943	16.000238	12.124427	30.12368	0.000366657552035463	1.64377155251786	up
Medicago_sativa_newGene_10904	23	27	24	75	65	68	1.701378	2.129317	1.722483	4.516807	4.990535	4.562433	0.00631163729966179	1.26484345249152	up
MsG0880046296.01	194	131	167	660	240	428	4.017019	2.91391	3.352207	10.986201	5.085031	7.89235	0.00250028069744556	1.20043921995371	up
MsG0780041307.01	2999	1960	3482	18708	7520	21578	369.706451	261.099457	416.266632	1852.764404	949.356995	2369.884033	1.94061617653729e-07	2.18611903851494	up
MsG0880045873.01	170	40	81	976	424	2985	5.752618	1.46506	2.640284	26.569283	14.726081	90.189285	1.0002750300523e-05	2.97792756368742	up
MsG0780039975.01	896	459	346	239	141	59	12.872717	7.126651	4.819584	2.756909	2.062885	0.752362	0.0023689480988614	-1.79170665917096	down
MsG0880045871.01	76	21	44	484	247	1357	2.579495	0.760003	1.446471	13.240543	8.601257	41.246113	1.57384932967496e-06	3.05347931976231	up
MsG0480021702.01	849	818	1236	4078	1521	3311	25.750051	26.826326	36.366432	99.450165	47.255241	89.537926	0.000980445098070354	1.35859397581438	up
MsG0280010148.01	3389	2339	2443	1339	775	267	58.691711	43.776234	41.030914	18.622658	13.73486	4.117744	0.00297114622188739	-1.68283470025083	down
MsG0680035631.01	197	196	137	71	36	26	3.904345	4.191841	2.623971	1.119763	0.716961	0.451286	3.55469269322673e-05	-1.96144240925019	down
MsG0780039870.01	423	336	705	2625	1247	3859	14.58217	12.534857	23.590164	72.808746	44.073421	118.724159	3.45966213489215e-05	2.04268185050324	up
MsG0180001115.01	333	288	176	163	102	118	9.109172	8.521951	4.66646	3.57829	2.839066	2.859864	0.00688960560974046	-1.12333981636009	down
MsG0780039724.01	153	131	271	868	1132	931	2.058063	1.902969	3.547332	9.431434	15.682775	11.226793	4.19000998885215e-07	2.15248232302604	up
MsG0280010779.01	105	134	30	0	9	6	4.899406	6.754817	1.352744	0	0.388179	0.249594	0.00147266596511547	-2.58844860383527	down
MsG0480018919.01	86	53	40	20	17	7	4.522123	3.00419	2.010354	0.823555	0.887114	0.299496	0.00425975875018247	-1.79006091705545	down
MsG0180005508.01	88	94	113	487	172	223	2.746912	3.159153	3.405668	12.2308	5.504069	6.198088	0.00584698015198862	1.28152941068317	up
MsG0880047046.01	103	47	91	292	144	344	6.661678	3.26749	5.687571	15.274805	9.578877	19.923658	0.0024110629941379	1.44937177912207	up
MsG0280011125.01	20	37	39	134	96	123	0.380248	0.759411	0.72152	2.068843	1.887835	2.102016	0.00118642251294051	1.57487035803308	up
MsG0380012364.01	11	9	18	86	51	142	0.301573	0.264996	0.452766	1.884523	1.416208	3.468476	7.59270453503065e-05	2.33491783216567	up
MsG0180000530.01	321	422	599	1270	1195	1804	9.857847	14.03508	17.861277	31.409702	37.683212	49.484249	0.000659889209059042	1.44900458774778	up
MsG0380015652.01	119	120	51	35	28	23	3.786042	4.128185	1.566591	0.874539	0.915749	0.637332	0.00375221618870543	-1.65059750151179	down
MsG0380015312.01	6	8	14	57	76	221	0.323153	0.459613	0.760274	2.659251	4.546103	11.561143	5.81370867237486e-05	2.74819301122969	up
MsG0480022245.01	1060	978	1050	2632	2690	2829	138.087097	137.653503	132.659744	275.376831	358.902588	328.266907	7.90555258244841e-07	1.26804669454304	up
MsG0880045954.01	163	214	236	62	83	90	12.342814	17.50955	17.314232	3.722985	6.40446	6.027633	0.00320217212997941	-1.36409465532127	down
MsG0280011095.01	261	231	445	949	752	1890	4.799753	4.585759	7.947687	14.052221	14.176545	31.03437	0.00128896806618484	1.64930970201587	up
MsG0180002525.01	23	39	38	124	178	726	0.463823	0.865193	0.754688	2.032809	3.743899	13.286929	0.000339003650335269	2.50310429973764	up
MsG0180005531.01	290	135	173	39	80	39	10.201061	5.121864	5.894814	1.084461	2.856187	1.224679	0.00324984223332804	-1.68447488804345	down
Medicago_sativa_newGene_2986	15	31	21	121	698	1123	0.285094	0.551499	0.358109	2.184112	15.760451	21.869713	3.3008202869822e-07	3.51770170380196	up
Medicago_sativa_newGene_2987	13	14	25	214	50	142	0.378559	0.426991	0.720169	5.1407	1.513244	3.782057	0.000101632963359541	2.33172818051845	up
Medicago_sativa_newGene_2982	9	8	19	58	33	74	0.280251	0.261588	0.584273	2.196187	1.591032	3.500556	0.00631163729966179	1.73680946417399	up
MsG0080048934.01	113	90	119	275	196	361	3.432109	2.960713	3.513348	6.7191	6.110533	9.791772	0.00140918526392273	1.19265724749698	up
MsG0380015609.01	171	269	727	1704	1327	2801	8.771488	14.922999	36.22208	70.364883	69.856506	128.280594	0.0026840575345729	1.86239451777435	up
MsG0180005596.01	400	141	214	102	90	65	14.638638	5.561315	7.60075	2.977359	3.338807	2.097484	0.00268814537093949	-1.47187846037913	down
MsG0480019733.01	610	659	1009	1775	1367	2101	11.693274	13.65623	18.746717	27.331778	26.837715	35.885681	0.00674355572475404	1.02847922205444	up
MsG0380011613.01	82	138	226	2506	605	743	0.818605	1.494667	2.20307	20.246727	6.224425	6.652251	4.13944413416412e-05	2.42746466884774	up
MsG0380015757.01	2810	2347	4385	9621	4777	15238	275.291321	248.544846	416.709564	757.352966	479.303955	1330.256714	0.00850426522163909	1.36051220511512	up
MsG0280009128.01	114	90	36	18	22	6	2.583062	2.202065	0.77657	0.31666	0.497759	0.119311	0.0061322159553429	-1.94040164690815	down
MsG0380018000.01	3204	1557	1646	691	441	262	80.315796	42.166821	40.006668	13.896854	11.299725	5.835588	1.59635320822901e-06	-2.11774084033709	down
Medicago_sativa_newGene_10770	205	244	153	594	674	500	3.970019	5.491039	2.996711	9.125501	14.042249	8.74846	0.00155994748031139	1.34921415582459	up
MsG0280010521.01	537	651	761	1387	1690	2501	15.0186	19.706444	20.647593	31.200609	48.456234	62.391994	0.00261888103617967	1.31984766790371	up
MsG0480023655.01	86	125	83	50	35	32	2.349226	3.688591	2.201114	1.088381	0.975064	0.773491	0.00593545454966419	-1.35456257455639	down
MsG0480020322.01	323	199	400	1803	776	1923	22.293465	14.852127	26.805222	100.234734	54.954098	118.543777	1.7055864371228e-06	1.99790928408872	up
MsG0480023653.01	195	352	118	7	62	20	6.277675	12.257405	3.679627	0.168472	2.041098	0.558194	0.00903655736030141	-2.06286614969781	down
MsG0580025640.01	25	24	59	130	114	186	1.717951	1.739434	3.977552	7.246438	8.127214	11.580454	0.00268589439579658	1.66707170489518	up
MsG0180000246.01	511	100	108	69	28	7	29.887737	6.282482	6.12078	3.236605	1.657349	0.329709	0.00773915066439005	-2.07933113890449	down
MsG0680031007.01	1288	1367	574	62	200	74	27.966034	32.065624	12.0771	1.074863	4.439722	1.42674	1.80368805404777e-05	-2.68695627883963	down
MsG0380014097.01	147	226	127	13	58	20	2.091309	3.488696	1.757173	0.141643	0.83909	0.245213	0.00674193720728246	-1.94180303860124	down
MsG0780037473.01	6	3	13	80	39	67	0.058338	0.025018	0.123397	0.627935	0.388227	0.580475	0.000101909008024579	2.42729796325554	up
MsG0880047665.01	19	34	52	413	89	236	0.327842	0.64501	0.898461	5.981202	1.640732	3.781068	0.000475339164225234	2.16404818676026	up
MsG0180003861.01	129	152	146	319	305	399	2.837733	3.601265	3.102582	5.633842	6.860394	7.826599	0.00283272523345518	1.09130087062445	up
MsG0480019191.01	22	39	115	1453	133	359	0.607243	1.170036	3.104297	32.553146	3.793777	8.898425	0.00272023258545186	2.29495800774962	up
Medicago_sativa_newGene_4252	5	10	0	97	71	42	0.215335	0.570235	0	4.18703	3.876991	1.995881	0.00161684501481995	2.46535901014644	up
MsG0180001175.01	242	211	118	85	63	25	20.321461	19.164738	9.633251	5.756393	5.356273	1.849115	0.00668926059341717	-1.60681012867631	down
MsG0180000308.01	2652	1589	2344	719	725	191	41.419689	26.818478	35.507885	9.010269	11.597146	2.648318	0.00142080988500195	-1.81656614570039	down
MsG0580028434.01	1469	1680	2409	6848	2881	4334	23.844639	29.486763	37.933857	89.332428	47.908722	62.703388	0.00631163729966179	1.09887329890054	up
MsG0580029002.01	87	105	172	563	423	928	5.960685	7.739228	11.394075	30.999166	29.69919	56.699883	1.36977100732246e-05	2.05986205254211	up
MsG0480022184.01	208	171	160	564	312	921	9.830584	8.748924	7.322356	21.45466	15.102829	38.868404	0.00220342805697566	1.4700835436138	up
MsG0580026026.01	41	27	75	339	165	2781	3.654495	2.592919	6.557621	24.541836	15.186233	223.648193	0.000144158395302681	2.93959716924286	up
MsG0480022093.01	62	53	130	325	229	349	3.457614	3.19523	7.070598	14.641757	13.150165	17.431881	0.000656512160787159	1.61553949776887	up
Medicago_sativa_newGene_2723	81	93	62	220	184	181	1.057793	1.310552	0.774854	2.306739	2.456263	2.10767	0.00466084841515225	1.11618531355249	up
Medicago_sativa_newGene_6659	27	29	29	4	0	0	0.667387	1.224967	1.027772	0.07437	0	0	0.000238211630533498	-2.88625210721975	down
MsG0280006429.01	747	189	300	48	115	83	18.089371	4.950397	7.045991	0.917557	2.849169	1.777979	0.00251823625949864	-1.91958666506671	down
MsG0680033961.01	104	77	91	29	28	25	5.276668	4.226916	4.485513	1.171591	1.443039	1.103456	1.26692179148973e-05	-1.71517162472491	down
MsG0180000305.01	49	37	39	19	15	11	1.346354	1.094941	1.028064	0.403912	0.419302	0.252302	0.00936543204744563	-1.41413553230695	down
MsG0480021358.01	10	13	16	95	26	87	1.172187	1.867835	1.859734	9.719629	3.348991	9.8313	0.00425975875018247	1.84795825296796	up
MsG0880043608.01	140	331	641	1859	1622	1561	1.389768	3.566864	6.202559	14.912304	16.579391	13.88408	0.00276187924693995	1.7686720365125	up
MsG0180004051.01	2179	1638	1870	907	754	917	22.486292	18.273399	18.713999	7.516885	7.966269	8.426131	2.74678463392896e-10	-1.22466095266824	down
MsG0880046330.01	19	17	28	130	51	116	0.992229	0.979681	1.418555	5.611332	2.791308	5.575511	0.00043953399053706	1.83402670162831	up
MsG0180004800.01	34	18	45	235	87	252	1.018608	0.574507	1.307225	5.721797	2.684742	6.786941	7.44473357688409e-05	2.1340421864141	up
MsG0880045949.01	152	118	121	44	47	27	13.251824	11.120371	10.268025	3.078647	4.151123	2.064157	8.37957527232416e-05	-1.68820364271902	down
MsG0480023413.01	12	50	101	580	799	7672	0.380878	1.728653	3.125796	14.959615	26.248396	219.485107	0.0038541977865364	2.48999405544934	up
MsG0480019294.01	162	50	111	1202	150	651	2.235922	0.735031	1.490914	13.397291	2.13047	8.044086	0.00283272523345518	1.99475890935902	up
MsG0480020596.01	1238	737	1078	783	296	251	72.014183	46.352505	60.836891	36.584713	17.592358	12.976933	0.00983491568144154	-1.25016900149259	down
MsG0380014872.01	222	179	88	46	67	41	5.582082	4.859318	2.135317	0.927935	1.725367	0.912282	0.00858329289661021	-1.51980666966432	down
MsG0780039775.01	222	218	295	690	1765	2190	15.121773	16.078608	19.494173	37.818798	123.334373	133.130005	2.67085049880606e-05	2.28317408488445	up
MsG0380014509.01	413	194	193	1377	616	1105	29.720715	15.042561	13.444976	79.735794	45.457466	70.963188	4.9308270511632e-05	1.70116012017506	up
MsG0180000289.01	2858	2893	2509	792	1153	1504	25.997458	28.443932	22.129877	5.784979	10.733697	12.185211	0.00455060225919617	-1.24838928483771	down
MsG0580026032.01	2055	1690	2498	6290	6920	12426	31.895742	28.337364	37.594929	78.427528	109.98597	171.828094	1.00068650365109e-05	1.81868414838977	up
MsG0480021788.01	154	165	277	2899	473	2736	5.8103	6.765347	10.181987	88.395241	18.3741	92.51255	8.50242675164942e-06	2.64810235583084	up
MsG0480024016.01	8244	10695	13949	26444	35696	42543	562.56427	788.885132	923.212219	1449.78772	2494.662842	2586.567871	0.000839419092706802	1.46563144771064	up
MsG0580029468.01	811	468	627	247	273	240	6.870052	4.283279	5.153305	1.68225	2.367923	1.807736	4.25435626240431e-05	-1.33718806539864	down
MsG0580027064.01	1852	1950	1888	5807	2787	5096	57.988525	66.023331	57.341518	146.134125	89.399704	142.201019	0.00105692224081384	1.06335880506114	up
MsG0380014967.01	631	510	260	75	138	63	17.774336	15.504191	7.095073	1.679788	3.974801	1.568422	0.000263231306578298	-2.07131097232526	down
MsG0380018021.01	3485	2892	4521	11041	5173	9165	160.656097	144.077164	202.124008	408.957275	244.214188	376.427979	0.00256776657373849	1.02841088875844	up
MsG0380014510.01	8937	3324	4383	18565	12600	17482	245.109406	98.538918	116.575127	409.07193	353.911377	427.18927	0.000834262816888961	1.3742045604733	up
MsG0280010678.01	40	59	36	205	395	201	4.999434	7.991801	4.397935	20.725586	50.848511	22.481403	0.000115960668152974	2.16358637887212	up
MsG0480023109.01	1829	1804	1563	13124	2160	10126	60.193203	64.171402	49.88448	347.019318	72.780502	296.920105	0.00195022742515871	1.79883165951027	up
Medicago_sativa_newGene_7184	139	165	216	627	372	645	4.13979	5.352888	6.198025	15.363052	11.433681	17.517537	9.31924648141609e-05	1.43753676812735	up
MsG0480021738.01	246	305	554	922	1104	2799	7.231463	9.710834	15.814769	21.819902	33.30732	73.483078	0.00389354981120002	1.74153137931689	up
MsG0580028723.01	215	188	170	111	91	51	9.229877	8.737412	7.092988	3.832034	3.992463	1.927207	0.00675011268691752	-1.20637131247588	down
MsG0880047714.01	175	183	314	1859	634	1666	4.640619	5.242272	8.083755	39.721928	17.251509	39.470909	9.35950448214688e-07	2.23746377734051	up
MsG0880042861.01	437	441	558	900	1723	2327	7.438329	8.122752	9.216976	12.320371	30.074066	35.333229	0.00267076063021848	1.55010125597281	up
MsG0180004554.01	583	509	300	252	192	131	26.837374	25.328465	13.366246	9.302236	9.017004	5.364944	0.00456585088219847	-1.29692223247993	down
Medicago_sativa_newGene_1352	60	37	78	179	128	257	2.100878	1.337561	2.689414	4.908518	4.484171	7.624944	0.00242650518232633	1.45294203345852	up
MsG0580030044.01	177	175	242	863	307	899	3.775125	4.02098	4.997295	14.79936	6.698659	17.098572	0.00151532445199397	1.49834702515866	up
MsG0880042929.01	303	354	267	121	135	126	3.668641	4.639481	3.140322	1.169692	1.677194	1.355192	0.000734629647527122	-1.30663592573659	down
MsG0280008742.01	482	381	580	1071	1167	2305	7.700192	7.994193	10.686387	14.566414	17.178107	29.342623	0.00187668459311548	1.44474269172817	up
MsG0380012812.01	82	50	51	28	25	18	6.333634	4.134894	3.822191	1.707202	1.927145	1.184881	0.00952443426404674	-1.32326511041126	down
MsG0880045441.01	160	196	250	992	593	1408	4.621304	6.122222	7.005384	23.052147	17.561226	36.31282	2.45324021012326e-06	1.99943633398066	up
MsG0280010730.01	273	251	345	779	760	2466	15.913166	15.860686	19.565012	36.562569	45.479649	128.511597	0.00151852650186539	1.82839781483551	up
MsG0580025725.01	77	51	59	28	26	19	0.992228	0.706689	0.727497	0.288603	0.332102	0.217516	0.00530878242563836	-1.33254731931924	down
MsG0280010715.01	302	255	375	1795	591	1362	6.302265	5.708012	7.672205	30.494222	12.942596	25.172422	3.40766624474954e-05	1.71172260749081	up
MsG0580026322.01	20	24	23	156	55	74	0.764107	0.977833	0.852585	4.780898	2.150855	2.527293	0.00172083100764756	1.68369160224687	up
MsG0780038755.01	2790	4118	5745	10880	8927	13847	48.260078	76.99015	96.38237	151.210861	158.154205	213.428665	0.00711180934168025	1.19340913537543	up
MsG0280006790.01	1146	1181	1628	3660	2248	4353	11.169634	12.441675	15.383891	28.660913	22.435246	37.801556	0.00121437230574869	1.18089073735921	up
MsG0580024513.01	161	578	870	5582	1221	3042	4.197203	16.289137	22.016422	117.096458	32.639339	70.773109	0.00565639568811501	1.90239620738687	up
MsG0880045872.01	55	36	93	644	570	3010	1.854656	1.318887	3.065276	17.574703	19.825586	91.227837	6.1309178907743e-08	3.47872917779707	up
MsG0280007481.01	4552	4514	6629	17540	11948	40604	95.050339	101.872269	134.245911	294.26593	255.522476	755.438904	0.00066036742889349	1.81147145767524	up
MsG0180004975.01	278	39	78	14	15	13	7.677635	1.148492	2.091869	0.293351	0.402772	0.296675	0.000333905345389247	-2.49899614698382	down
Medicago_sativa_newGene_8229	9	0	6	33	35	78	0.429283	0	0.310501	1.383571	1.911565	3.725355	0.00599470337670509	2.20500426895037	up
MsG0880046772.01	141	98	189	1079	329	817	1.878117	1.408791	2.455759	11.618024	4.510367	9.759056	1.13116988569465e-05	2.01898548173254	up
Medicago_sativa_newGene_8226	5	0	6	53	49	115	0.204218	0	0.26427	2.008987	2.3567	4.868668	1.52053643690939e-05	3.07130239983339	up
MsG0880047210.01	3874	3877	8699	11082	22020	48077	53.063824	57.398151	115.558464	121.942291	308.882782	586.708374	0.00389297682552569	1.86337975153879	up
MsG0180000230.01	508	345	681	1995	4909	10685	13.66415	9.964776	17.679019	42.943434	135.802666	257.029488	1.70156383961925e-06	2.8809177527196	up
MsG0580029003.01	37	48	23	570	64	125	2.894034	4.04004	1.755023	36.15369	5.149723	8.803336	0.00895226803751369	1.92687094828155	up
MsG0580028593.01	1131	852	1330	4632	1873	3912	16.270794	13.244661	18.556278	53.549992	27.601337	50.155262	9.97658127604931e-05	1.42420430473793	up
MsG0180002272.01	1772	992	1344	5071	1723	14226	56.01086	33.888317	41.183968	128.774826	55.776611	400.661987	0.00752467275600155	1.81986009221357	up
MsG0180005357.01	58	143	153	952	282	843	1.270012	3.367586	3.237025	16.760452	6.311761	16.462929	0.000630785370254461	2.00453018987516	up
Medicago_sativa_newGene_258	88	80	76	17	36	18	2.780134	2.770435	2.084835	0.438311	0.91548	0.515215	0.00692744235822197	-1.59008216805739	down
MsG0880043511.01	34	54	66	255	85	211	0.650748	1.119368	1.247428	3.993567	1.690629	3.659691	0.0089292289710148	1.45739904707773	up
MsG0180001553.01	30	30	32	0	6	4	1.010712	1.081942	1.076425	0	0.214062	0.119583	0.00723727507984702	-2.16093946329238	down
MsG0080049004.01	2408	1033	1373	1137	515	478	48.120853	22.313211	26.593233	18.243507	10.530937	8.498355	0.0092295602584956	-1.20709229363215	down
MsG0480022753.01	54	59	74	158	144	294	1.410301	1.656844	1.864909	3.327309	3.857545	6.885661	0.00454449758912297	1.41849089862056	up
MsG0180001066.01	344	511	576	4889	1710	8470	10.327138	16.614831	16.825875	118.488514	52.823137	227.638816	5.49112800432548e-07	2.76985377445036	up
MsG0880044237.01	33	32	29	99	61	125	5.3691	5.512736	4.455038	12.958907	10.127639	18.155336	0.00526027646662455	1.34370948269113	up
MsG0480023863.01	1229	1302	1961	3228	3079	7013	15.686743	17.57231	23.513172	32.705962	38.770671	76.701765	0.00871242232846323	1.32914808144167	up
MsG0880042664.01	11	19	20	46	65	238	0.575041	1.045838	1.007601	1.923172	3.520916	11.237401	0.00612821264908278	2.03346900194397	up
MsG0880045263.01	638	557	955	2931	1408	4939	23.068069	21.764835	33.476681	85.138023	52.121376	159.115814	0.000551530824103047	1.77205357807694	up
Medicago_sativa_newGene_7645	607	347	322	93	183	69	8.967903	5.541134	4.607392	1.098303	2.760885	0.900384	0.00420092310527333	-1.65699161654938	down
MsG0880043781.01	89	67	87	336	124	252	1.429552	1.172173	1.362637	4.37718	2.060423	3.641346	0.00206539180937622	1.3009465205162	up
Medicago_sativa_newGene_3555	1054	710	663	152	276	100	16.229624	11.769245	9.92648	1.883173	4.281481	1.372097	0.00023180365784753	-1.97103605463607	down
MsG0380016643.01	25	1	16	651	75	122	0.291994	0.008645	0.181931	6.195978	0.907034	1.278259	0.000640656961555648	2.70141588124018	up
MsG0180003240.01	2452	3746	4518	15028	7308	10460	91.566124	151.171021	163.602585	450.859436	279.468262	347.999939	0.000946501951252119	1.34789845101041	up
Medicago_sativa_newGene_1173	157	99	99	52	55	48	2.30129	1.531323	1.311748	0.570868	0.776242	0.628009	0.00448290676372745	-1.19711229807134	down
MsG0880047333.01	607	636	882	3147	1273	2711	7.784398	8.813119	10.969653	32.412838	16.710705	30.971558	0.000148679667291901	1.48700253460521	up
MsG0280006992.01	291	283	323	1632	459	764	6.741568	7.082242	7.257382	30.403625	10.879667	15.784909	0.00382209832823535	1.35040272555973	up
MsG0480018883.01	143	132	143	475	257	568	2.15967	2.159862	2.094164	5.788418	3.995332	7.679593	0.000205522327044288	1.41519207598919	up
MsG0180005849.01	61	80	165	586	742	2015	4.764847	6.513835	12.26932	36.389218	59.080059	140.83455	4.03786815633348e-06	2.78353809327991	up
MsG0380015814.01	459	260	384	135	175	128	10.151451	6.214427	8.22954	2.391678	3.958749	2.507095	0.00113354730692628	-1.30515642098207	down
Medicago_sativa_newGene_3478	80	101	120	483	281	404	2.593437	3.524431	3.768085	12.592784	9.33793	11.700779	3.38259589635486e-07	1.71998832462883	up
MsG0180001378.01	53	37	59	110	133	304	2.10267	1.609359	2.268601	3.558501	5.473174	10.887058	0.00731407251855793	1.56821161471471	up
MsG0780035995.01	162	109	172	917	317	834	20.44353	14.873446	20.617488	90.053214	41.545456	93.130989	7.6747843433497e-06	1.91411629000106	up
MsG0880043094.01	30	10	13	200	53	49	1.425406	0.505838	0.591545	7.80171	2.603631	2.087889	0.00773803247690242	1.86244315201821	up
MsG0580028518.01	341	284	381	1429	591	1177	4.902247	4.402379	5.316826	16.519234	8.700133	15.087341	3.5743166884565e-05	1.44041616125882	up
Medicago_sativa_newGene_11729	161	122	114	363	308	533	2.523256	1.97187	1.673081	4.706566	4.853838	7.46909	0.0001954465819005	1.4163459953857	up
MsG0080048597.01	589	621	717	1577	1315	8835	8.037633	9.146733	9.482399	17.290056	18.367132	107.431938	0.00598588459498601	1.95689532519278	up
MsG0780040231.01	65	84	58	343	172	144	5.3756	7.535043	4.633138	23.015297	14.714007	10.672534	0.00504736433595056	1.36081874346745	up
MsG0680034225.01	999	343	490	140	197	133	14.455323	5.349219	6.873705	1.61763	2.911755	1.709016	0.000418187086837311	-1.78225823681802	down
MsG0380016479.01	1671	1028	1202	738	332	140	15.337416	10.193564	10.692566	5.441034	3.113316	1.143237	0.00522271936205923	-1.61325298630866	down
MsG0580026095.01	258	217	422	798	783	2229	6.336394	5.763192	10.044512	15.744107	19.693521	48.818199	0.00239201572881481	1.74075843690887	up
Medicago_sativa_newGene_3845	5	5	13	39	54	396	0.059878	0.069928	0.180995	0.457857	0.80812	5.16746	0.000432520367249957	2.78088632240466	up
MsG0380016696.01	1318	911	1148	671	562	459	13.022471	9.699408	11.00243	5.307742	5.702251	4.061007	5.54309668515115e-05	-1.06758682144043	down
Medicago_sativa_newGene_9911	206	63	32	13	11	4	6.639972	2.142384	0.89853	0.315004	0.334344	0.113406	0.000484979158499152	-2.55693425416937	down
Medicago_sativa_newGene_9914	21	32	34	170	116	223	0.670083	1.098291	1.155951	3.155933	3.050054	4.916239	2.19272584686739e-06	2.18697127345784	up
Medicago_sativa_newGene_6728	46	35	57	161	125	278	1.01293	0.680827	0.888744	2.598024	3.365029	6.593995	0.000313909626355236	1.74884807488651	up
MsG0880044346.01	798	607	1126	2250	1703	4099	13.923228	11.450974	19.06271	31.552509	30.449209	63.753201	0.0023968015115606	1.4378813223919	up
MsG0280011152.01	5377	4670	7970	23363	11068	30024	50.31657	47.235733	72.33091	175.647686	106.066068	250.336365	0.000389014258034273	1.57228642110863	up
MsG0580027942.01	238	238	210	756	325	629	2.356229	2.540783	2.011082	6.00785	3.288285	5.546228	0.00358131524600251	1.09404179662431	up
MsG0180002700.01	537	410	311	287	128	154	13.854067	11.423265	7.763644	5.951223	3.382035	3.528717	0.00259934277113399	-1.2253378793988	down
MsG0880047494.01	2249	5179	6750	24033	12253	44793	34.652172	86.246826	100.874634	297.51413	193.362198	614.961975	0.00112641087544027	1.98937947794016	up
MsG0480021042.01	718	1011	1735	4355	2934	8129	22.233713	33.836594	52.114388	108.399757	93.094246	224.400024	0.00110130132742257	1.78492169374793	up
MsG0580024538.01	293	378	309	1017	557	1095	8.33307	11.631151	8.542594	23.282713	16.250391	27.804386	0.00188688650507252	1.21368275331474	up
MsG0580025338.01	26	24	21	1137	185	847	0.878326	0.861727	0.688805	31.538153	6.54231	26.030886	2.14217406899816e-13	3.97745475955516	up
MsG0880046475.01	1490	2166	3137	8127	4533	14159	38.04311	59.75518	77.667854	166.694885	118.529648	322.08316	0.00268589439579658	1.62824255203021	up
MsG0580028563.01	83	68	92	34	33	39	1.989901	1.75011	2.133868	0.651038	0.809811	0.825698	0.00410456540787351	-1.21364318176918	down
MsG0680030881.01	76	47	85	31	22	25	5.105398	3.409677	5.563479	1.680076	1.460807	1.469301	0.00255607602809789	-1.39979461595126	down
MsG0280010982.01	1080	1286	1801	5263	3167	12348	16.874406	21.620022	27.438787	66.34962	50.764335	171.078811	0.000748329469882009	1.9049601145829	up
Medicago_sativa_newGene_11393	389	236	356	129	135	108	4.114362	2.696226	3.673748	1.133016	1.459018	1.012387	3.18160034797974e-05	-1.40961919215976	down
MsG0280011245.01	206	91	177	237	485	2284	3.37577	1.612082	2.813523	3.120483	8.156728	33.419731	0.0092295602584956	1.9653838892438	up
MsG0780040990.01	79	52	53	3	9	11	2.497941	1.772318	1.612521	0.064211	0.280171	0.306997	5.14108165877243e-05	-2.50927041974663	down
MsG0480021789.01	64	136	155	5176	676	5437	2.41172	5.565798	5.689358	157.83667	26.248363	183.883804	2.13263799429113e-09	3.75480852343231	up
MsG0680031538.01	13769	15032	23485	49949	55180	76867	486.726746	574.30542	805.130737	1418.47937	1997.572998	2420.804932	8.66654411098894e-05	1.59505595130666	up
MsG0780041753.01	1088	991	2716	6848	3786	6068	16.985191	16.717468	41.139473	85.929245	60.549656	84.438484	0.0025848665858513	1.51117558217509	up
MsG0780040365.01	6863	4482	4303	2583	2616	2111	115.087708	81.227577	69.978996	34.78714	44.916679	31.525244	0.000505963954188581	-1.13278142717105	down
MsG0180003423.01	63	76	69	606	272	500	0.751864	0.981555	0.80308	5.864802	3.348367	5.369379	8.58699675156984e-12	2.41130754135686	up
MsG0280006607.01	780	525	529	348	291	224	31.423088	22.850367	20.680676	11.27	11.982373	8.045534	0.000408269282724033	-1.14202395016459	down
MsG0080049076.01	150	215	138	72	60	29	21.695465	33.710426	19.393229	8.344911	8.792664	3.704106	0.00326971018810544	-1.59108454688497	down
Medicago_sativa_newGene_10602	2007	705	974	70	268	69	27.655644	10.397696	12.890912	0.852812	3.74351	0.84064	0.000242022475961146	-2.47127001791941	down
MsG0680031853.01	55	80	70	271	121	480	1.574163	2.475308	1.957459	6.272968	3.559038	12.349369	0.00505290549951067	1.66272295384725	up
MsG0580025773.01	4948	2035	2625	483	1198	372	94.546394	42.024529	48.635525	7.400885	23.438406	6.32566	0.00279873656864272	-1.85803786938896	down
MsG0280011290.01	4054	5218	6981	9403	19956	45842	95.036659	132.227676	158.734909	177.104752	479.13681	957.54541	0.00547922047388706	1.7824358868412	up
MsG0280009169.01	371	163	216	76	83	48	17.925426	8.478601	10.125228	2.953617	4.090105	2.063277	0.00021060755252048	-1.74610598793409	down
MsG0480021653.01	883	1086	1971	5101	2818	8471	12.231481	16.260189	26.493675	56.808014	39.994896	104.620926	0.00157014778501703	1.70325392796598	up
MsG0580029925.01	130	49	58	15	25	18	8.982416	3.617005	3.884709	0.782252	1.72975	1.078393	0.00457628855238263	-1.74650382468629	down
MsG0280010376.01	1271	1095	773	632	423	235	67.456017	62.80212	39.762428	26.948471	22.978245	11.093458	0.00547922047388706	-1.30814275860994	down
Medicago_sativa_newGene_5159	341	288	234	167	136	119	5.237375	4.600181	3.417493	1.945048	2.118397	1.217701	0.00104700144597655	-1.10130139397036	down
MsG0480018429.01	466	369	320	157	216	179	5.294912	4.530454	3.516508	1.428642	2.510614	1.807681	0.0098652954652872	-1.06837243682223	down
Medicago_sativa_newGene_12577	327	290	537	819	943	1767	4.082834	3.889166	6.455078	8.187701	12.008294	19.560255	0.00646703328986211	1.38541383426013	up
Medicago_sativa_newGene_11216	26	22	49	484	100	122	0.707432	0.781775	1.587632	12.946639	3.40385	3.751296	0.00086712139681047	2.16138111151556	up
MsG0680033540.01	265	243	168	108	56	61	9.530252	9.455183	5.854641	3.109406	2.032191	1.936879	4.13944413416412e-05	-1.63309210640678	down
MsG0280008240.01	593	301	413	201	135	155	6.808545	3.726422	4.596449	1.846987	1.581946	1.586455	2.54990532903784e-06	-1.4544485275362	down
Medicago_sativa_newGene_4369	43	5	37	161	297	389	1.400696	0.167882	1.15263	4.245847	10.022284	11.40015	0.000120319492775023	2.6063474446202	up
MsG0880045169.01	337	100	115	8	16	2	12.254308	3.909362	4.038397	0.232361	0.569558	0.064853	1.54265884093637e-06	-3.28247162974297	down
MsG0480023656.01	1160	812	569	153	355	318	28.279942	21.393593	13.456118	2.980975	8.865036	6.905503	0.00928782753031803	-1.4594935180191	down
MsG0780039817.01	856	882	1272	2059	2198	3766	9.552917	10.633566	13.765992	18.454271	25.110243	37.442299	0.00576724609123595	1.22561185503648	up
MsG0480018292.01	166	116	376	561	606	3612	5.698125	4.300659	12.550084	15.50298	21.350447	110.790077	0.00555321523766012	2.08087915765224	up
MsG0480022500.01	165	143	204	363	341	480	2.685112	2.523737	3.229661	4.773036	5.712826	6.989419	0.00295351400510178	1.06111310572587	up
MsG0580029773.01	144	155	230	527	298	650	6.294861	7.341917	9.759243	18.575317	13.399153	25.434622	0.00447919398602775	1.24778611369425	up
MsG0380017384.01	430	395	470	1053	611	1335	10.618212	10.526497	11.240398	20.895208	15.450161	29.36871	0.00716775389173244	1.02385396627528	up
MsG0880045158.01	965	758	883	547	351	185	11.32375	9.609221	10.043803	5.15644	4.215623	1.930243	0.00395111163195337	-1.29806416390037	down
Medicago_sativa_newGene_8990	89	61	97	161	323	246	1.007707	0.747423	1.05963	1.465977	3.755776	2.479788	0.00896542838189978	1.37669983110045	up
Medicago_sativa_newGene_7456	25	4	10	46	415	670	0.668674	0.127237	0.210843	1.219006	13.73917	19.096417	2.57849982040106e-05	3.20892636547522	up
MsG0580025219.01	235	140	221	66	65	20	6.81486	4.374576	6.231003	1.526236	1.935414	0.506226	0.00143842117254537	-1.80006341945055	down
MsG0480019546.01	21	24	16	282	41	104	0.813979	1.013402	0.609675	9.109036	1.66025	3.695576	0.00242650518232633	2.05287541009714	up
MsG0180004599.01	101	114	109	552	173	811	9.389753	11.500127	9.804827	41.599546	16.555559	67.789497	0.00167641676389384	1.80359163992635	up
MsG0780036121.01	186	152	230	414	317	616	1.93544	1.711891	2.317099	3.465116	3.383597	5.715068	0.00971851827316712	1.07062570938007	up
MsG0780040422.01	591	263	89	63	35	21	15.846858	7.625376	2.304937	1.346577	0.94608	0.490386	0.000234098004411277	-2.46641161761976	down
MsG0880045275.01	242	193	170	1461	278	2376	10.814085	9.297941	7.345448	52.546356	12.74182	94.788147	0.0010962436233791	2.12933519339779	up
MsG0480018995.01	4108	5844	7489	28596	12977	31131	288.529026	452.243492	514.498604	1624.448959	945.380279	1976.927277	8.37277100331968e-05	1.74399983250061	up
Medicago_sativa_newGene_8311	22	6	33	136	131	296	1.213695	0.340217	1.794256	6.226402	7.660527	15.063098	4.89742493122092e-05	2.56951634711379	up
MsG0580027732.01	324	229	137	79	42	27	18.452126	14.070535	7.57332	3.584658	2.441706	1.365814	7.06560553245179e-05	-2.09420011974099	down
MsG0080048822.01	776	873	1168	2107	1672	3118	26.088629	31.698221	38.054913	56.892029	57.53828	93.384827	0.00748292333631742	1.10197420024582	up
MsG0380015339.01	2287	1087	1186	633	649	348	29.543825	15.172235	14.856795	6.565423	8.585556	4.005481	0.00226756718318181	-1.42175346369446	down
MsG0880043039.01	949	891	1329	3667	1989	3018	11.530153	11.695982	15.654933	35.787548	24.745562	32.663509	3.0239519024593e-05	1.26317552554464	up
MsG0680031637.01	24	67	124	746	463	886	0.425317	1.282251	2.136814	10.639245	8.414479	14.017354	8.13761283702071e-06	2.63248439146584	up
MsG0480018701.01	27	17	39	75	88	110	1.039695	0.717472	1.495623	2.386688	3.569493	3.85696	0.00632605843045928	1.46942378112485	up
MsG0280008779.01	134	214	304	1188	878	612	1.466679	2.536443	3.245236	10.50989	9.897034	6.000477	0.000256919086659049	1.72780536098682	up
MsG0380015850.01	67	93	75	548	143	205	3.799486	5.664398	4.111485	24.950754	8.273684	10.333889	0.00809933758305204	1.49573302404393	up
MsG0880045657.01	233	328	433	888	652	1955	3.353604	5.107458	6.057767	10.288764	9.629671	25.13925	0.00871242232846323	1.48353880520274	up
MsG0280011091.01	753	711	1153	2287	1568	3392	7.315134	7.465983	10.856239	17.849394	15.59708	29.353931	0.00347249280006949	1.25972489166777	up
MsG0680035588.01	639	462	528	8173	993	1734	47.25584	36.861977	37.810074	485.614075	75.156425	114.205147	0.0018223842376534	2.0395445293276	up
MsG0380017013.01	1130	907	1415	2393	2566	6119	9.178471	7.963888	11.146441	15.619209	21.356951	44.306145	0.00553366223327848	1.43873224032292	up
MsG0280008743.01	15	14	14	145	165	328	0.163074	0.167823	0.150364	1.304492	1.889733	3.285109	3.69026966548211e-11	3.31865310554444	up
MsG0180000306.01	348	298	240	117	113	79	9.232241	8.533085	6.154865	2.48111	3.06232	1.851278	3.69664386533805e-05	-1.53545905181517	down
MsG0780038231.01	286	177	180	842	340	471	7.218577	4.821281	4.402738	17.072054	8.789099	10.579278	0.00431735915942326	1.14023228521964	up
MsG0380012868.01	1933	1073	1073	888	408	281	46.755352	28.037169	25.161934	17.254112	10.098769	6.050837	0.00502810189791814	-1.3832942828051	down
MsG0580030029.01	505	523	835	1631	1136	2524	19.282949	21.568943	30.942347	50.06002	44.434387	85.921753	0.0049155409049343	1.28087520106529	up
MsG0880045900.01	397	256	167	31	69	42	7.107254	4.95854	2.898613	0.433865	1.252396	0.67004	7.88399755431258e-05	-2.21465975397902	down
MsG0080048352.01	36	54	67	547	186	395	2.000658	3.259359	3.639574	24.933346	10.786494	19.971809	3.38259589635486e-07	2.39415399798676	up
MsG0480020444.01	9	22	16	200	41	179	0.261291	0.714179	0.467976	4.846917	1.255486	4.786559	0.000487800870884396	2.33466523915236	up
MsG0880045518.01	338	361	827	1830	1421	3182	5.264599	6.08601	12.507762	22.931198	22.698263	44.238121	0.00111847507590279	1.74555212533514	up
MsG0380016020.01	13	10	25	126	42	164	0.799482	0.620724	1.48735	6.255257	2.6038	9.007429	0.000708397487313425	2.17264090420303	up
MsG0680035806.01	46	41	39	8	3	0	0.670896	0.645184	0.549616	0.086459	0.045133	0	0.000242022475961146	-2.6812782215853	down
MsG0580024834.01	90	49	89	332	114	441	1.900927	1.114069	1.823046	5.657255	2.464593	8.330148	0.00439341486460001	1.60634452419107	up
MsG0180004635.01	33	27	19	280	81	93	0.366494	0.325327	0.204886	2.532562	0.930107	0.934874	0.000550497877424011	1.99853790526964	up
MsG0880046814.01	168	119	103	47	64	41	3.783858	2.883061	2.24391	0.833721	1.462924	0.811264	0.00723727507984702	-1.3060373636737	down
MsG0880046158.01	245	375	448	1391	760	1345	10.202662	16.896687	18.103598	46.627846	32.464756	49.992653	0.000505963954188581	1.44652293867263	up
MsG0480021764.01	1589	1515	1539	920	829	525	40.19669	41.432636	37.754269	18.699818	21.469236	11.819379	0.00224878854726333	-1.08952448404803	down
MsG0480021561.01	11	17	16	95	49	116	0.374985	0.634827	0.534334	2.7748	1.812492	3.762751	0.000142015252426033	2.09793211869693	up
Medicago_sativa_newGene_10528	175	185	476	1266	871	1027	2.475361	2.835721	6.556744	14.477592	12.650375	12.976862	0.00111880015028521	1.62600645747166	up
MsG0880046753.01	22	13	27	147	67	147	2.388443	1.572944	2.911646	13.380632	7.694179	14.822655	1.06348193857416e-05	2.16270283555068	up
MsG0480018653.01	44	35	59	164	81	130	2.94483	2.54711	3.851538	8.885434	5.603826	7.843921	0.00475957115845297	1.21561387300438	up
MsG0180005761.01	8	8	3	41	121	66	0.148263	0.150006	0.050073	0.627833	2.375646	1.126152	0.000127918851517674	2.68633003094816	up
MsG0580025804.01	288	116	123	32	43	35	6.545859	2.849291	2.713818	0.580089	0.983803	0.695219	8.61046284849356e-05	-2.04188881503571	down
MsG0880047171.01	8930	7928	10832	27896	15770	44244	624.260498	599.044495	734.391785	1566.702515	1129.012085	2755.637451	0.00142080988500195	1.42421642422473	up
MsG0180000977.01	284	296	469	1839	789	1589	9.486338	10.663034	15.197784	49.37431	27.000732	47.30262	1.33189094141007e-05	1.72935471680584	up
MsG0580024170.01	721	441	1074	4344	1242	11229	17.532459	11.600034	25.334625	84.934906	30.957512	243.508774	0.00125739185080863	2.21381326447498	up
Medicago_sativa_newGene_1366	180	173	179	15	33	23	1.884631	1.983375	1.834655	0.125437	0.345621	0.209844	2.47909220864139e-08	-2.65725958074903	down
MsG0480021429.01	350	228	354	161	166	129	4.219652	2.967933	4.144059	1.553494	2.054284	1.380278	0.0027372260989363	-1.06193991147833	down
Medicago_sativa_newGene_11672	189	233	385	970	773	1560	9.773723	13.009706	19.275272	40.289005	40.920853	71.865829	0.000220375854843824	1.74595375564133	up
MsG0380013300.01	139	348	365	1984	761	716	2.746408	7.46119	7.014383	31.649231	15.457259	12.657166	0.00833719652960717	1.55878473316583	up
Medicago_sativa_newGene_10729	1545	1409	869	179	194	52	28.379457	27.968908	15.47162	2.637416	3.631899	0.848966	2.82874007361546e-07	-2.81153488701893	down
Medicago_sativa_newGene_10720	1099	1006	1460	3331	2142	4037	17.177336	14.718162	19.770353	37.266612	29.72432	59.929639	0.000355712263610707	1.23267984882838	up
MsG0680031275.01	6	2	12	49	41	216	0.163742	0.044929	0.316437	1.078734	1.150016	5.322435	0.000551344288036164	2.65164703218798	up
MsG0680031108.01	1149	792	573	444	234	156	19.642363	14.622858	9.496133	6.084687	4.089818	2.364082	0.000898133851110726	-1.58747182013635	down
Medicago_sativa_newGene_6579	57	176	86	1430	442	555	3.450203	11.572599	5.043805	70.048248	27.561052	30.14547	0.000242022475961146	2.2363854776951	up
MsG0380016368.01	508	226	554	860	1387	6255	10.410997	4.995852	10.999854	14.159883	29.108679	114.212654	0.00401124118698785	2.07004317934859	up
Medicago_sativa_newGene_8424	1027	1031	1437	9611	2195	3441	18.117979	19.649599	24.583971	136.254486	39.663971	54.095749	0.00126158983736073	1.69828686788436	up
Medicago_sativa_newGene_5610	308	213	154	144	91	101	8.041999	6.932407	4.334542	2.941265	2.601938	2.495469	0.00988680145304333	-1.06396826445107	down
MsG0880042016.01	524	357	683	1340	982	2984	9.565197	7.042117	12.09708	19.676701	18.383308	48.6106	0.00593545454966419	1.4852626178999	up
MsG0280006517.01	173	199	263	1086	426	620	4.576242	5.703072	6.772052	23.201221	11.591207	14.679167	0.000313523272326015	1.46693340244444	up
MsG0780041271.01	65	61	41	6	8	10	1.241992	1.271785	0.762092	0.088148	0.158132	0.171104	1.64152787610259e-05	-2.46788549413955	down
MsG0380017114.01	873	691	1411	2674	2076	3488	5.907519	5.047594	9.257788	14.535728	14.386189	21.031057	0.00175758560873671	1.28242231046218	up
MsG0480019427.01	947	195	278	44	54	38	22.375801	4.965035	6.358423	0.82712	1.294036	0.793001	1.57384932967496e-06	-2.83372049722167	down
MsG0580024936.01	506	143	118	60	36	23	26.812485	8.168874	6.048221	2.547704	1.930053	1.082283	0.000313069580072941	-2.28400212056918	down
MsG0180005442.01	879	1093	897	5635	1546	3765	4.656977	6.253816	4.605261	23.981428	8.387794	17.768318	0.000874541445918543	1.57390228985799	up
MsG0380015637.01	94	23	70	526	102	268	1.549389	0.403893	1.121857	6.98687	1.718657	3.940227	0.00850426522163909	1.73799177138093	up
MsG0280010298.01	0	0	9	131	48	45	0	0	0.130082	1.661314	0.768763	0.627622	0.00488177701183924	2.40317748144719	up
Medicago_sativa_newGene_7795	185	176	171	1960	863	3721	6.453602	6.655632	5.788713	55.196316	30.984848	116.208862	9.43378106202037e-10	3.06333434358569	up
Medicago_sativa_newGene_7796	39	36	47	268	58	225	1.330548	1.318816	1.578975	7.495785	2.038713	6.970515	0.00394486889049438	1.71170081201853	up
MsG0180004266.01	76	22	79	310	125	188	1.975594	0.623125	2.006947	6.522779	3.347048	4.376395	0.00941007619817844	1.48685109702459	up
MsG0780038925.01	609	508	522	1584	1016	4363	31.024958	27.925844	25.78898	64.802391	53.001427	198.029343	0.00364328292576608	1.7072590368354	up
MsG0880041873.01	382	403	491	1463	663	1408	10.008187	11.426885	12.490868	30.850943	17.820301	32.919941	0.00101986788208036	1.24203515637885	up
Medicago_sativa_newGene_5793	404	373	351	263	156	149	8.063669	7.530666	6.765749	4.659927	3.3874	2.606052	0.000450656058915135	-1.09381581268116	down
Medicago_sativa_newGene_11989	554	370	601	11020	851	5041	8.732989	6.306745	9.191317	139.736221	13.749025	70.88192	8.03627336055506e-05	2.59179881154512	up
MsG0480022579.01	28	8	27	112	60	173	0.927801	0.270512	0.865761	3.00857	2.054349	5.189138	0.00151852650186539	1.98168265137974	up
MsG0380017788.01	230	217	260	701	334	709	13.974266	14.272504	15.37388	34.307934	20.830667	38.514385	0.00342416567095577	1.09574505394019	up
MsG0880042544.01	2581	1665	2417	1079	1023	690	39.125896	27.270838	35.518645	13.137725	15.875393	9.298021	0.000110358688479055	-1.28303261945189	down
Medicago_sativa_newGene_3424	79	65	176	307	306	617	0.919023	0.811581	1.982586	2.868313	3.646783	6.399972	0.00495691305710769	1.6211277217264	up
MsG0580024570.01	1247	1083	959	691	452	322	111.662582	104.809174	83.254562	49.677879	41.412254	25.692945	0.000605086795749935	-1.24106055872815	down
MsG0080049023.01	103	164	244	1039	486	623	3.313264	5.704453	7.623488	26.905462	16.042004	17.8678	0.000220375854843824	1.73060676355862	up
MsG0480023006.01	372	144	254	106	103	52	12.741508	5.334313	8.43806	2.915594	3.60064	1.578846	0.00502810189791814	-1.45795518458883	down
MsG0780039628.01	323	197	375	1219	574	1860	7.013284	4.616844	7.906307	21.300152	12.787609	36.035198	0.000489464530630232	1.72663926100065	up
MsG0180005358.01	49	120	158	1431	460	1049	1.424267	3.799292	4.476388	33.785973	13.843846	27.460346	3.64304248043182e-06	2.55250814513704	up
MsG0280006455.01	51	136	163	654	262	647	2.377735	6.926289	7.46417	24.858278	12.668548	27.295195	0.00472398967815737	1.68926289414254	up
MsG0180004941.01	17	29	22	91	60	475	1.762991	3.287587	2.209958	7.829102	6.548748	45.278797	0.00342401696966833	2.22612253114366	up
MsG0480023647.01	254	175	184	109	59	46	2.904204	2.164281	2.042484	1.001871	0.689504	0.465979	0.00015177648036073	-1.54910215647037	down
MsG0880047408.01	1173	2199	3104	13783	9441	20778	33.640488	68.1688	86.332436	317.632263	277.332458	531.016296	2.45695129961607e-06	2.33753313588685	up
MsG0780041293.01	483	853	1271	3117	1661	4160	28.398216	54.15052	72.461708	147.225113	99.958504	217.878906	0.00826700591423296	1.44142546952512	up
MsG0080048224.01	55	49	58	145	103	166	3.052676	2.948058	3.145246	6.530673	5.923627	8.28534	0.00199081626206848	1.16996320692271	up
MsG0680033007.01	143	160	94	51	38	37	3.497326	4.235475	2.233986	0.999672	0.943158	0.80065	0.000242022475961146	-1.65400436757015	down
MsG0580027724.01	61	64	104	818	207	2966	1.686445	1.929347	2.807522	18.357443	5.90259	73.88578	4.13944413416412e-05	2.93398285573372	up
MsG0880044984.01	497	255	325	28	131	73	8.090322	4.480883	5.118093	0.357789	2.179766	1.053964	0.00734550969465924	-1.79024001697786	down
MsG0280006459.01	148	166	228	546	373	565	6.621089	7.780748	9.900659	20.82575	16.180276	25.653834	0.000303970199199611	1.26108016770406	up
Medicago_sativa_newGene_11823	155	192	323	779	500	664	7.772958	9.636965	16.007565	33.420919	28.003032	33.027068	0.00176045661409265	1.3075028498264	up
Medicago_sativa_newGene_5186	951	736	1429	2818	1573	3036	20.155291	17.444989	29.197524	47.844087	33.968161	57.41686	0.00888988941172886	1.06258796964563	up
MsG0280009256.01	794	519	640	338	317	206	13.996297	9.886901	10.942756	4.785745	5.712735	3.231517	0.000563570021002279	-1.21140663610515	down
MsG0380016588.01	427	382	733	1943	1321	2321	6.674335	6.450035	11.110438	24.40037	21.145592	32.322308	3.23950411917883e-05	1.6325530227618	up
MsG0280008405.01	47	20	9	712	115	54	0.913413	0.406092	0.158862	11.306091	2.31248	0.94759	0.00472398967815737	2.25509526146916	up
MsG0780040621.01	78	21	36	149	119	1823	1.527068	0.441198	0.678343	2.348814	2.386664	31.949398	0.00205547028687375	2.50189775399357	up
MsG0580030081.01	439	573	746	1154	1742	2973	4.861315	6.859466	8.018056	10.27521	19.7771	29.368395	0.00625361159484603	1.47353480540952	up
MsG0280006896.01	215	112	101	62	35	38	4.364749	2.455511	1.988922	1.007326	0.719228	0.688063	0.000403860272697511	-1.63296880690785	down
MsG0880047235.01	1778	2148	4147	8250	5457	7947	39.933739	52.142857	90.343674	148.896667	125.530014	159.05574	0.00854992388954115	1.19656831836036	up
MsG0880045055.01	50	235	359	4568	1120	11939	2.298369	11.831984	16.198936	171.005554	53.435577	495.695618	1.36448377220306e-05	3.20023144182176	up
MsG0380012930.01	40	41	36	141	173	301	1.136784	1.239334	0.990883	3.197798	5.035673	7.615877	3.06144399946771e-05	2.06514051099207	up
MsG0780037258.01	113	172	397	1068	863	2610	9.113136	14.99159	31.050896	69.226692	71.353531	187.72551	0.000523183672439424	2.1780348524381	up
MsG0480022286.01	718	426	496	265	254	167	21.222435	13.61241	14.206035	6.273711	7.685401	4.382554	0.000626736164971185	-1.27018280007486	down
MsG0780037054.01	384	323	283	177	156	158	19.280035	17.523659	13.760004	7.11561	8.012523	7.033887	0.000242022475961146	-1.08425688019142	down
MsG0780040875.01	108	129	128	309	219	361	5.907985	7.621566	6.766694	13.59564	12.256485	17.586014	0.00328993360369272	1.09302256291762	up
MsG0180004680.01	22	12	16	184	70	44	0.66917	0.388003	0.468743	4.612558	2.24349	1.209989	0.00150356838322194	2.0059266889018	up
MsG0280006919.01	55	49	103	285	127	231	0.8781	0.841757	1.615049	3.690311	2.090897	3.327766	0.00553366223327848	1.35664960570456	up
MsG0380016257.01	7493	7144	14760	35334	18642	22268	118.815941	122.44294	226.980225	450.127228	302.723511	314.587769	0.00770909520722547	1.14882987227099	up
MsG0180003539.01	305	424	744	1959	1958	5096	3.298836	4.956548	7.818308	17.050854	21.728725	49.192459	0.00014085348423549	2.16467093614163	up
Medicago_sativa_newGene_9945	20	48	93	192	236	764	0.471584	1.060303	1.854337	3.164976	6.137399	14.351469	0.00306976039492202	2.13602842627461	up
Medicago_sativa_newGene_9029	184	66	61	16	16	23	3.406537	1.314404	1.088076	0.236093	0.331084	0.404448	0.000303700840204072	-2.1630001855267	down
MsG0680030477.01	1807	1769	1299	969	752	455	42.219437	44.666622	29.418884	18.185799	17.994295	9.464473	0.00358131524600251	-1.21395056150173	down
Medicago_sativa_newGene_5716	199	136	256	589	592	898	3.098908	2.368732	4.114916	8.408823	10.858393	12.553652	4.05872902712628e-05	1.62615339950322	up
MsG0180005912.01	3468	2975	2644	836	1199	319	67.993233	63.044876	50.281754	13.158977	24.071371	5.568411	0.00216108182162788	-1.7524693132513	down
MsG0780041504.01	105	206	291	981	502	682	9.119751	19.337976	24.445272	68.41629	44.576206	52.698162	0.00308663432859484	1.50749558974372	up
MsG0880042140.01	52	49	35	202	97	974	0.648799	0.64934	0.42364	2.026077	1.240403	10.839906	0.00194022545942286	2.30088575502574	up
MsG0480020753.01	673	602	541	398	292	207	28.366753	27.427246	22.125164	13.473953	12.594654	7.76619	0.00200198904075247	-1.09436098794099	down
MsG0480019699.01	173	99	95	28	44	21	3.882298	2.407037	2.06622	0.492805	0.999853	0.417556	0.00114155665175119	-1.7843250962976	down
MsG0580030033.01	366	551	607	1370	1121	2099	7.376489	12.002595	11.863966	22.200731	23.168282	37.736755	0.00272682586673189	1.34898255143021	up
MsG0480018912.01	137	73	98	68	36	39	3.540512	2.028321	2.461322	1.418283	0.94622	0.894048	0.00942668538244594	-1.14468549047796	down
MsG0180003949.01	587	333	471	224	217	205	11.272872	6.899195	8.767609	3.4483	4.262567	3.493878	0.000252667304820407	-1.14206279762466	down
Medicago_sativa_newGene_9502	569	607	1769	4587	3469	6438	8.371568	9.643649	25.245834	54.224331	52.280224	84.406593	0.00050147585269363	1.92021857749194	up
Medicago_sativa_newGene_3669	6137	7254	10910	24615	13574	22866	116.810898	149.229919	201.397964	376.401459	264.596497	387.754272	0.00409307824029807	1.11657822577825	up
MsG0280006465.01	146	177	202	547	350	361	11.463341	14.9481	15.3504	34.491886	28.133888	25.19128	0.00163159132260528	1.06794983553301	up
MsG0580024567.01	445	646	680	2534	1378	2418	5.517173	8.652078	8.170961	25.236307	17.490986	26.710541	2.13936977114777e-05	1.58130517833132	up
MsG0480018464.01	30	53	73	989	76	330	0.540826	0.979515	1.273716	13.609984	1.376509	5.032277	0.00303335423367374	2.17465970305845	up
MsG0580029385.01	183	137	157	87	70	66	16.454855	13.274235	13.690165	6.243399	6.396345	5.238024	0.000154442908554997	-1.16363807756778	down
MsG0180000234.01	80	63	82	2146	386	448	4.236903	3.5593	4.174453	91.490784	20.934156	21.172777	5.59934721496175e-07	2.92244467294528	up
MsG0380016086.01	452	748	744	5415	1808	3210	11.481621	20.535795	18.325745	110.570511	47.044106	72.695	7.10453236559749e-06	2.02459659436955	up
MsG0280008394.01	10440	3688	3304	619	799	638	704.090942	268.773987	216.100433	33.532261	55.137222	38.289566	1.45187531371444e-08	-2.7685605299817	down
Medicago_sativa_newGene_11129	22	17	47	242	113	443	0.412173	0.208493	0.651615	3.091032	1.414701	7.059412	2.42349370899909e-05	2.56931966374625	up
MsG0880043749.01	580	544	914	2413	1161	1588	4.383582	4.438074	6.699914	14.652402	8.98238	10.695485	0.00240942480786472	1.12836012338393	up
MsG0580025328.01	89	50	81	232	113	207	3.165936	1.92399	2.769614	6.610321	4.090952	6.550952	0.00572629671760179	1.1301895419666	up
MsG0380016006.01	22	14	16	110	35	81	1.116799	0.784649	0.784875	4.572803	1.809175	3.720624	0.00250028069744556	1.71287255909658	up
Medicago_sativa_newGene_12522	16	28	76	437	128	629	1.043702	2.05935	5.073887	24.343954	9.065643	38.882805	0.000361815353352224	2.45710069012721	up
MsG0880045796.01	79	78	82	310	235	195	3.430587	3.685955	3.458368	10.871581	10.503163	7.564514	1.06348193857416e-05	1.44121569248655	up
MsG0080048259.01	2027	3201	4870	16126	13654	52828	32.4403	55.361591	75.587692	207.346817	223.783356	753.278564	8.23900149684917e-05	2.42304057187905	up
MsG0180005915.01	750	679	1166	1996	1799	2763	8.839402	8.646343	13.337409	18.909254	21.730614	29.027906	0.00287050779435134	1.16941444460109	up
MsG0280007196.01	1176	786	509	73	166	53	26.572483	19.206587	11.158492	1.320624	3.843907	1.06054	7.72123689821648e-06	-2.6140642045998	down
MsG0480023298.01	563	919	750	360	293	350	14.080765	24.862791	18.20096	7.235921	7.508914	7.811316	0.00224830866878684	-1.22491478199499	down
MsG0880044825.01	14	30	22	62	147	237	0.317591	0.770491	0.51286	1.198315	3.648604	5.122636	0.00174044369789735	2.12735943034134	up
MsG0580025225.01	1513	932	1427	3559	2241	14354	24.723991	16.371961	22.577717	46.733714	37.250078	210.520855	0.00620767924725646	1.85599552706171	up
Medicago_sativa_newGene_1465	105	130	120	237	305	509	3.116341	4.186776	3.459791	5.703365	9.349507	13.571606	0.00881537932707013	1.32980638075342	up
Medicago_sativa_newGene_9988	5893	5842	8531	14912	13585	25179	77.814285	82.242535	107.803122	161.193878	183.63266	297.478303	0.00370762154204188	1.21841149143534	up
Medicago_sativa_newGene_7153	475	329	354	212	176	111	13.478253	10.335688	10.213466	4.90181	5.161183	2.88048	0.000921203088054956	-1.24886168040365	down
MsG0580026186.01	57	64	31	2	0	8	1.038655	1.268999	0.54796	0.022829	0	0.130748	0.000495675977856356	-2.70765506807272	down
MsG0280010295.01	30	63	82	478	148	155	0.375209	0.866435	1.015784	4.913726	1.93446	1.764686	0.00989689677547537	1.62972072071552	up
MsG0280010696.01	442	411	685	1855	1733	8291	14.44612	14.527937	21.718561	48.745926	58.054348	241.723938	0.000315955451233738	2.32707295344733	up
MsG0880042731.01	551	537	505	111	257	105	8.610134	9.078252	7.656573	1.3945	4.105473	1.462358	0.00576724609123595	-1.56737364478635	down
MsG0480022325.01	777	457	473	195	223	131	10.901668	6.923841	6.430914	2.195619	3.194189	1.628893	0.000126691221371469	-1.58854719919074	down
MsG0380017390.01	219	231	420	841	599	1092	26.64941	30.372189	49.624142	82.399139	74.730774	118.591156	0.00318279925438432	1.31738046873694	up
MsG0280007019.01	89	302	669	1768	2345	3992	7.726831	28.848179	57.66046	125.895111	212.133659	315.037361	0.00123223667656812	2.23356516081855	up
MsG0380012244.01	58	122	88	689	131	2076	2.095633	4.816521	3.107636	20.338942	4.929053	67.959694	0.00189526203259674	2.35091468728062	up
MsG0880042750.01	1896	2073	6917	21832	13884	32680	13.993195	16.535353	49.510849	129.44989	104.93837	214.891724	0.000302566262625288	2.15435850070902	up
MsG0680030421.01	218	346	513	3426	1373	2689	6.945264	11.93006	15.881367	87.894905	44.88176	76.48288	1.80701273726296e-07	2.37771197644807	up
MsG0580028492.01	1494	1237	836	475	397	458	37.057343	33.175369	20.112671	9.464478	10.082095	10.104722	1.26692179148973e-05	-1.46706822904814	down
MsG0480022614.01	612	521	318	134	218	73	16.465157	15.160971	8.305775	2.898897	5.998647	1.734925	0.00762200326641323	-1.58249175434909	down
MsG0480023174.01	1098	728	1321	2647	1590	3026	14.20894	10.185861	16.577908	27.517855	21.070208	34.888268	0.00503399631879722	1.03948556294613	up
Medicago_sativa_newGene_7423	104	92	84	156	831	1502	1.748862	1.666619	1.599084	3.04394	16.213102	24.807655	0.000626736164971185	2.40404855172759	up
MsG0780039121.01	325	232	427	1333	440	1405	3.189005	2.465315	4.073565	10.531118	4.425391	12.31211	0.00565509641136978	1.39624598305675	up
MsG0580027881.01	348	275	380	2315	538	1157	8.70135	7.428511	9.218558	46.539364	13.788083	25.792358	0.000937062740301044	1.63090499479601	up
MsG0780040555.01	2410	491	1241	29	52	189	306.941589	67.556488	153.196808	2.913286	6.660315	21.376057	1.64152787610259e-05	-2.98344431322072	down
MsG0380012109.01	237	171	206	721	338	450	27.366489	21.349545	23.037802	66.994408	40.055347	46.372612	0.000377375430129397	1.10854787024022	up
MsG0480023711.01	1444	1226	1523	3166	2428	4121	34.470749	31.643782	35.259098	60.747704	59.388557	87.677139	0.000523038177514505	1.06242973015566	up
MsG0280009049.01	1144	2070	2998	5893	5480	11725	24.786142	48.485104	63.005363	102.595169	121.608856	226.395096	0.00520600853414123	1.56115671324402	up
Medicago_sativa_newGene_21	537	344	286	67	85	49	6.682846	4.596178	3.435883	0.681145	1.074535	0.750194	2.53141539515667e-08	-2.39062184230946	down
MsG0280009856.01	150	194	182	967	479	779	2.707453	3.802636	3.197308	14.102124	8.8995	12.589685	6.1481287128279e-08	1.82070267974692	up
MsG0480022114.01	123	119	201	403	371	536	2.372828	2.500626	3.785006	6.292977	7.384032	9.275675	0.000695456609990279	1.3727996282761	up
MsG0280008346.01	166	136	159	80	69	36	3.446831	3.046852	3.188002	1.321635	1.452621	0.662701	0.00358131524600251	-1.31963097098908	down
MsG0480023783.01	613	574	1228	2270	1904	2957	14.280539	14.447817	27.752882	42.507713	45.449497	61.426144	0.00263834902106739	1.35072190115531	up
MsG0280009182.01	792	467	602	256	328	197	12.450794	7.936668	9.185914	3.234683	5.284671	2.750565	0.00344539296738213	-1.22527355145089	down
MsG0480022812.01	4079	3375	4140	10014	14930	15588	45.220531	40.441269	44.515388	89.195877	169.524673	153.982025	1.0002750300523e-05	1.64537556763266	up
MsG0680031146.01	2198	945	1089	325	276	75	30.562502	14.199609	14.68094	3.626892	3.917664	0.924759	6.87249538184918e-05	-2.3217686325143	down
MsG0780039840.01	431	636	1536	3509	3764	7733	5.169181	8.255588	17.901079	33.877773	46.31303	82.795776	0.000567964047545809	2.06486906294364	up
MsG0880042344.01	66	63	64	186	117	224	4.180437	4.269343	3.926689	9.473382	7.614398	12.695343	0.00187496692023659	1.24163436314981	up
Medicago_sativa_newGene_7583	32	22	35	107	70	89	1.53355	1.11572	1.505758	4.572782	3.676102	3.74421	0.000780568728360176	1.37051935914335	up
MsG0380015373.01	436	1038	1168	4450	1470	8806	9.420982	24.264685	24.498062	77.32283	32.559486	169.704407	0.00582709523737622	1.86353373827324	up
MsG0880046914.01	27	22	20	97	46	101	1.935894	1.708951	1.38133	5.727117	3.445596	6.58915	0.00282712505730893	1.51665935028706	up
MsG0380017136.01	117	128	123	0	0	0	17.151114	20.244217	17.502069	0	0	0	7.98668787011505e-22	-5.87976911853874	down
MsG0480023318.01	297	262	448	1516	800	1696	14.066395	13.399053	20.553879	57.668049	38.767368	71.579498	6.13752348169651e-06	1.74625995739614	up
MsG0180004283.01	2874	3400	4775	9313	7634	10397	62.500393	80.619697	98.914081	162.33979	167.581925	201.968452	0.00148756263400042	1.13190979800651	up
MsG0180000602.01	287	276	367	1053	1017	3276	9.959864	10.344065	12.346653	29.364067	36.183117	101.37001	0.000160316663300355	2.10796518327223	up
MsG0180004498.01	3	10	42	456	132	252	0.131153	0.622544	2.519106	22.949717	8.465225	14.03259	0.000260992489236404	2.70013750050759	up
MsG0480022590.01	40	39	29	0	0	0	2.068712	2.193295	1.449899	0	0	0	8.75329920591958e-09	-4.18647591455166	down
MsG0180005941.01	399	396	700	1597	1195	1400	2.063307	2.21477	3.511818	6.639608	6.33163	6.454806	0.000259170806754754	1.30310174326583	up
MsG0480020219.01	461	213	562	3015	866	930	6.225096	3.102854	7.354866	32.70657	11.966824	11.177591	0.00595651469373674	1.56647945565204	up
MsG0880044877.01	328	498	772	1983	1364	3165	5.598442	9.192931	12.797142	27.251028	23.895117	48.250687	0.000922060453664602	1.69782068887908	up
Medicago_sativa_newGene_10510	128	74	153	630	260	1187	2.000307	1.139601	1.97095	8.299692	4.508678	20.535095	0.000299679581306569	2.09250591830021	up
MsG0180003493.01	82	72	60	23	15	27	10.021778	9.537956	7.154459	2.26337	1.851661	2.912014	0.000357985604121448	-1.68419421905407	down
MsG0880045188.01	1432	1011	662	423	504	358	34.929081	26.639252	15.641762	8.27127	12.568266	7.773363	0.0060215758770203	-1.24741530716425	down
MsG0780040895.01	115	32	37	13	5	14	6.073805	1.594839	1.56896	0.40578	0.238085	0.467905	0.00308583338232846	-2.06173932947346	down
MsG0180000557.01	225	90	143	29	41	23	5.390169	2.33007	3.301316	0.54583	0.983039	0.482052	6.76668961368447e-05	-2.07260995616499	down
MsG0780041810.01	128	299	231	2510	284	1120	3.243153	8.243537	5.705036	51.441597	7.416414	25.438362	0.00830306620879584	1.83140322775587	up
MsG0380011901.01	6	35	73	549	170	1431	0.129376	0.805686	1.524528	9.580678	3.78749	27.720476	0.000369041901409045	2.75318077479056	up
MsG0380017966.01	1347	1605	1338	753	849	589	41.493778	53.435146	39.979309	18.634275	26.791651	16.163528	0.00997491807059007	-1.01698434216901	down
MsG0880046148.01	129	84	132	1215	230	520	2.201823	1.543246	2.188239	16.722677	4.034214	7.940619	0.000238849953697998	2.01932934576383	up
MsG0380016530.01	937	680	765	300	273	277	21.341427	16.733995	16.899395	5.487276	6.35993	5.606546	3.47789004538137e-12	-1.54868239223882	down
MsG0780038681.01	0	0	0	76	55	82	0	0	0	1.160298	1.065982	1.398621	6.568439532589e-14	4.96456874998673	up
MsG0680031802.01	2	4	8	837	88	1347	0.059579	0.135527	0.249703	23.27709	3.113965	41.542297	4.39831670390004e-12	4.75088969450002	up
MsG0380016534.01	119	88	94	15	24	27	4.231139	3.393107	3.246768	0.401845	0.848343	0.844516	1.78679679192224e-05	-2.04486736608184	down
Medicago_sativa_newGene_10751	207	140	185	66	49	27	6.043797	4.424683	5.241381	1.534451	1.449016	0.697795	1.19762142961253e-05	-1.8670687372176	down
MsG0780039248.01	2168	2325	4148	10783	6787	18422	79.162376	91.741493	146.857224	316.282196	253.779068	599.263916	0.000453373686233731	1.74458796433569	up
MsG0780039966.01	470	571	897	4088	1498	1457	2.917179	3.831996	5.403182	20.407286	9.530772	8.061187	0.00298744233418491	1.50481180147964	up
MsG0380015056.01	4941	6168	8438	15363	14237	23527	181.555038	244.948074	300.708801	453.522888	535.765747	770.233643	0.00347622699501448	1.24208204230353	up
Medicago_sativa_newGene_5661	20	28	22	67	68	104	0.357859	0.533484	0.519201	1.126416	1.418461	1.836477	0.00631163729966179	1.47406089281212	up
MsG0880047143.01	234	171	198	953	248	1580	9.201208	7.242743	7.546464	30.103136	9.970632	55.372475	0.0049780026852289	1.74356430594173	up
MsG0280006711.01	2506	2471	3467	5899	5432	12156	38.536015	41.083576	51.708515	72.891037	85.564705	166.5858	0.00829055521997866	1.26063338459722	up
MsG0580025672.01	72	96	84	333	325	1829	1.305455	1.88579	1.480625	4.857078	6.039439	29.608891	0.000299679581306569	2.48642225722775	up
MsG0180005942.01	283	364	645	4202	1803	1843	7.443307	10.349964	16.467812	88.969437	48.659206	43.268753	2.2159212017812e-06	2.19874685289686	up
MsG0480023732.01	71	51	52	323	77	254	1.122862	0.864765	0.796147	4.114673	1.245034	3.582815	0.00633614317579666	1.52726370169333	up
MsG0480022281.01	1539	819	1097	290	387	124	20.558243	11.823107	14.206754	3.102782	5.289297	1.473328	0.000364521332802395	-1.90304630448794	down
MsG0480023682.01	2003	833	734	30	228	100	37.266083	16.757229	13.238678	0.436109	4.336658	1.657295	0.000545477272808949	-2.46674580413518	down
MsG0480022002.01	1058	1364	2120	4413	2677	4121	38.084946	53.069019	74.02211	127.670998	98.730316	132.220428	0.00888598674407339	1.08849755300901	up
MsG0280006545.01	352	236	220	170	104	64	17.513866	12.698899	10.614193	6.800109	5.308733	2.835454	0.00592682397750227	-1.27969018863949	down
MsG0380012002.01	706	243	677	1901	916	5012	4.39938	1.637174	4.089086	9.522822	5.848764	27.846813	0.00685915742817628	1.79702125291418	up
MsG0780039286.01	974	527	548	231	152	113	12.933931	7.5628	7.058479	2.455383	2.066799	1.336747	7.76580466997967e-08	-2.0250885740119	down
MsG0280007539.01	123	130	91	40	54	43	2.394349	2.736158	1.726338	0.624253	1.075968	0.737398	0.00810613327890947	-1.29886935174926	down
MsG0480023103.01	73	63	96	0	0	0	2.730566	2.556967	3.48285	0	0	0	5.12142553867622e-16	-5.23633267128325	down
Medicago_sativa_newGene_5035	184	158	162	68	42	27	2.413661	1.560182	1.430933	0.499753	0.383442	0.207609	6.21168819336823e-06	-1.87502736784224	down
MsG0480022480.01	463	495	715	1153	1234	1520	40.506241	46.803753	60.6702	81.06144	110.570023	118.485481	0.00576724609123595	1.06785894540912	up
MsG0580025668.01	506	200	297	137	153	141	22.097277	9.012331	12.945345	4.53334	6.47125	5.230136	0.00972388191832165	-1.17499068063409	down
MsG0780039423.01	110	75	71	36	22	40	2.405242	1.768424	1.5105	0.629865	0.486357	0.769091	0.00218808741959151	-1.38844015318729	down
MsG0780041389.01	171	82	132	24	43	33	3.516664	1.810589	2.62037	0.38839	0.891067	0.593291	0.000696569260243756	-1.7649640247187	down
MsG0380012400.01	669	475	876	4537	801	14998	15.895089	12.200888	20.192564	86.694824	19.496868	317.822357	0.00171540178356409	2.34974492958777	up
MsG0180005391.01	2268	1512	1739	6216	4741	4260	58.896828	42.444817	43.808102	129.718063	126.126839	98.592094	9.95713303645394e-09	1.32705050788325	up
MsG0580025440.01	1445	1382	1211	9347	2661	7395	33.768471	34.917568	27.453049	175.562286	63.709717	154.038956	1.42241855385898e-05	1.91018031457698	up
Medicago_sativa_newGene_11460	344	363	328	228	144	126	8.267853	9.386173	7.687126	4.424952	3.528454	2.655005	0.000713960771681662	-1.15163798579515	down
MsG0680035725.01	54	71	143	392	253	439	0.473354	0.675665	1.231606	2.805954	2.301948	3.483045	0.000834262816888961	1.69414116584757	up
Medicago_sativa_newGene_4550	2101	299	530	263	157	91	27.883416	4.509425	7.354389	2.282352	2.441128	0.850475	0.00263060476788627	-2.05958168566518	down
Medicago_sativa_newGene_1314	236	431	557	2711	783	1697	4.054022	7.991513	9.271626	37.404068	13.774996	25.970352	0.00229399149717921	1.65673882492211	up
Medicago_sativa_newGene_9874	306	219	458	898	783	3272	4.43172	3.312055	6.152779	10.01316	11.062091	41.781038	0.00351600482112041	1.87125819482354	up
Medicago_sativa_newGene_10520	406	727	630	5766	1879	3151	11.307019	21.896746	17.027937	129.103287	53.6273	78.240517	2.4939565749192e-06	2.17392133360615	up
Medicago_sativa_newGene_3209	602	653	795	1914	1194	3196	18.387423	21.545187	23.523888	46.948406	37.345646	86.975136	0.00308663432859484	1.37064749329647	up
Medicago_sativa_newGene_3203	108	108	59	51	25	31	2.045179	2.220673	1.085468	0.77556	0.475194	0.524111	0.00913038909773775	-1.37137452441299	down
MsG0380017729.01	384	200	132	93	65	21	4.27198	2.398625	1.424839	0.82815	0.731401	0.206141	0.00674193720728246	-1.75545798572379	down
MsG0880045277.01	227	142	224	3487	674	6701	19.070841	12.862322	18.24235	236.10231	58.113274	503.255066	2.07976309890645e-07	3.25318859722574	up
MsG0280010737.01	366	259	426	1667	907	1830	9.315029	7.1186	10.502574	34.111778	23.659338	41.521107	3.88949503754555e-08	1.84883075751025	up
MsG0180004070.01	81	99	86	46	14	32	2.626336	3.497844	2.734819	1.212027	0.390963	0.929866	0.00358247588835848	-1.53853506846011	down
MsG0380015943.01	102	33	55	11	12	16	2.727425	0.934805	1.432659	0.223947	0.327281	0.365955	0.00125739185080863	-1.97296224341454	down
MsG0180005449.01	1037	1348	1020	6655	1737	3405	12.698565	17.842037	12.116819	65.479706	21.78388	37.148239	0.00443811421231304	1.42256425178052	up
MsG0180000013.01	20	42	27	58	245	1051	0.308865	0.707898	0.397362	0.721979	3.900321	14.594848	0.00110991790902694	2.56735387346275	up
MsG0780040024.01	2250	47	184	9	8	23	47.40218	1.070047	3.755991	0.135784	0.15701	0.41906	4.59066154856695e-05	-3.26579512836391	down
MsG0380017495.01	828	745	929	1928	1744	1924	14.091789	13.691819	15.222152	26.384113	29.780944	28.693681	1.34962211076146e-05	1.03398500723027	up
MsG0380017368.01	38	47	66	246	368	453	3.321325	4.629399	5.765695	17.552965	32.336941	35.102507	1.80701273726296e-07	2.46940554728618	up
MsG0680034709.01	561	494	971	1689	2392	1630	6.180682	5.883397	10.386497	14.96424	27.025108	16.01675	0.00510211345376856	1.31924364781248	up
MsG0380016629.01	126	172	330	792	412	857	1.966344	2.912899	5.024093	9.999658	6.624367	12.004891	0.00744260632746649	1.40643713357877	up
MsG0380012344.01	97	130	181	629	388	1211	0.977527	1.42463	1.781404	5.130546	4.032062	10.95313	0.000129551283613812	2.04100840366594	up
MsG0280010963.01	91	84	103	379	123	601	1.185885	1.181511	1.310736	3.996043	1.648077	7.020946	0.00795335723589816	1.58509336719948	up
MsG0880047040.01	318	371	566	1052	843	957	8.259616	10.400105	14.252221	21.944168	22.426258	22.13316	0.0070287967575557	1.01084586397833	up
MsG0880047769.01	69	41	32	0	9	2	3.309465	2.114443	1.448425	0	0.425107	0.066101	0.00799744790530683	-2.22380440084879	down
Medicago_sativa_newGene_5619	46	39	21	127	78	132	1.196018	1.003038	0.49638	2.872212	1.994756	2.9256	0.00595651469373674	1.39092825475821	up
MsG0880046285.01	135	117	154	389	192	394	3.249363	3.049599	3.600732	7.539802	4.738838	8.469694	0.00547387761462728	1.0641213373975	up
MsG0680030965.01	791	490	257	192	150	171	10.292646	6.889528	3.242619	2.005218	1.991654	1.98052	0.00170522900235069	-1.53311319111931	down
MsG0280006476.01	490	357	453	1644	640	3043	9.258749	7.289896	8.305291	24.975933	12.382981	51.281204	0.00322586377011196	1.66728302489653	up
MsG0280007914.01	127	233	321	1682	417	1343	9.177911	18.201296	22.543314	98.023026	30.950991	86.818756	0.0017170823199347	1.83430798388756	up
MsG0780039964.01	1462	1264	3400	8112	4143	6093	25.667236	23.989378	57.909046	114.472687	74.526634	95.351425	0.00809430266267159	1.31583583907813	up
MsG0880042049.01	2335	3033	4202	7539	6908	8074	40.60817	57.029205	70.896996	105.356804	123.071373	125.141762	0.00616283589577517	1.05949848791123	up
MsG0780041316.01	193	284	433	4526	559	1016	6.347721	10.11052	13.812347	119.782372	18.852077	29.805258	0.0041525116563571	1.97340165955917	up
MsG0480018903.01	144	85	76	26	35	23	3.902052	2.495736	1.985798	0.551037	0.963225	0.53412	0.000756930122803061	-1.7249264987174	down
MsG0480021457.01	57	88	180	589	485	1495	2.167415	3.659426	6.696314	18.178707	19.084435	51.227322	9.91397820876665e-05	2.39021359002537	up
Medicago_sativa_newGene_8242	13	27	77	1190	106	155	0.217199	0.463132	1.54002	26.68557	2.248874	3.650962	0.00489813958821444	2.25823857437783	up
Medicago_sativa_newGene_10420	86	95	165	354	258	631	3.105003	3.519735	4.379353	8.001541	7.394914	14.952533	0.00329534847401738	1.54613191701376	up
MsG0380017059.01	437	377	578	1895	908	1229	4.418392	4.118339	5.669179	15.406635	9.411678	11.080707	3.40766624474954e-05	1.32756443203928	up
MsG0180000590.01	27	85	73	724	192	870	1.836317	6.290886	4.804654	39.92704	13.454629	53.177288	0.000105859183931926	2.48260719602518	up
Medicago_sativa_newGene_1099	22	35	6	168	80	125	1.723657	2.983907	0.416658	10.888085	6.615512	9.014194	0.00486681911297381	1.91055578059042	up
Medicago_sativa_newGene_1093	557	221	174	35	44	20	16.390476	7.018964	4.963148	0.826906	1.306211	0.499875	4.72850975863465e-07	-2.81879108909136	down
MsG0280006311.01	263	188	186	84	80	23	3.990276	3.082684	2.735487	1.018548	1.241244	0.310138	0.00566778417032315	-1.61790588574887	down
MsG0480019192.01	44	44	100	1555	108	436	1.770684	1.920148	3.949495	50.937576	4.500135	15.840698	0.000977572425274283	2.40518637972515	up
Medicago_sativa_newGene_3639	1340	857	797	463	392	441	21.225955	12.961313	9.360627	4.783578	7.438465	4.565919	2.22908391194338e-05	-1.25832838816063	down
MsG0780036951.01	431	244	422	1100	1370	10020	7.032248	4.297311	6.680027	14.438978	22.92399	145.85321	0.000505742847654372	2.54534298597113	up
