# Supplementary material for: Overexpression of MsSAG113 gene promotes leaf senescence in alfalfa via participating in the hormone regulatory network
Source: Front Plant Sci. 2022 Dec 8;13:1085497. doi: 10.3389/fpls.2022.1085497 (PMC9774027; doi:10.3389/fpls.2022.1085497)
Supplement: Supplementary Table 4 — Transcriptional regulators in DEGs. [file Table_4.xls]

## Sheet: classification
#ID	Family	Type
Medicago_sativa_newGene_12601	bHLH	TF
Medicago_sativa_newGene_2845	bHLH	TF
Medicago_sativa_newGene_7039	bHLH	TF
MsG0180004743.01	bHLH	TF	7
MsG0180004975.01	bHLH	TF
MsG0180005199.01	bHLH	TF
MsG0180005396.01	bHLH	TF
MsG0280006954.01	CG-1	TF
MsG0280007539.01	CG-1	TF	2
MsG0280008271.01	Homeobox	TF
MsG0280008563.01	Homeobox	TF
MsG0380013071.01	Homeobox	TF	5
MsG0380015227.01	Homeobox	TF
MsG0380015339.01	Homeobox	TF
MsG0380017059.01	HSF	TF	1
MsG0380017385.01	MBD	TF	1
MsG0380017666.01	MYB	TF
MsG0380018000.01	MYB	TF
MsG0380018021.01	MYB	TF
MsG0480018292.01	MYB	TF
MsG0480018581.01	MYB	TF
MsG0480018883.01	MYB	TF	13
MsG0480020792.01	MYB	TF
MsG0480021254.01	MYB	TF
MsG0480022663.01	MYB	TF
MsG0480023317.01	MYB	TF
MsG0580024749.01	MYB	TF
MsG0580024759.01	MYB	TF
MsG0580024826.01	MYB	TF
MsG0580024936.01	NF-YC	TF	1
MsG0580025328.01	SRF	TF
MsG0580025477.01	SRF	TF	2
MsG0580025985.01	ZBTB	TF
MsG0580028434.01	ZBTB	TF
MsG0580029581.01	ZBTB	TF	4
MsG0680030784.01	ZBTB	TF
MsG0680034695.01	zf-C2H2	TF	1
MsG0880042890.01	zf-CCCH	TF
MsG0880044680.01	zf-CCCH	TF	2
MsG0880045169.01	zf-GATA	TF
MsG0880045657.01	zf-GATA	TF	2
MsG0880047425.01	zf-LITAF-like	TF	1
